# Supplementary material for: LSD1 inhibition sustains T cell invigoration with a durable response to PD-1 blockade
Source: Nat Commun. 2021 Nov 24;12:6831. doi: 10.1038/s41467-021-27179-7 (PMC8613218; doi:10.1038/s41467-021-27179-7)
Supplement: Supplementary file 2 — Supplementary Data 1 [file 41467_2021_27179_MOESM2_ESM.xlsx]

## Sheet: Supplementary Data 1. Different
Geneid	geneSymbol	geneType	baseMeanWT(RPKM)	baseMeanKO(RPKM)	baseMeanWT(count)	baseMeanKO(count)	FC	log2FC	pval	padj
ENSMUSG00000086564.9|CD101	CD101	protein_coding	10.6777	56.4867	531.5	3163.5	5.21761	2.38339	1.89e-139	3.34e-135
ENSMUSG00000024659.15|ANXA1	ANXA1	protein_coding	1.40905	25.1525	62	1259.75	15.8203	3.98371	4.34e-128	3.83e-124
ENSMUSG00000020297.10|NSG2	NSG2	protein_coding	2.87285	19.5068	177.5	1408.5	6.24623	2.64299	1.4e-64	8.26e-61
ENSMUSG00000025151.16|MAGED1	MAGED1	protein_coding	0.739175	11.3711	47.5	847.25	12.4011	3.6324	3.75e-63	1.65e-59
ENSMUSG00000017400.10|STAC2	STAC2	protein_coding	0.4156	13.5632	19.25	781.25	19.2677	4.26812	9.1e-58	3.21e-54
ENSMUSG00000041977.18|ARHGEF11	ARHGEF11	protein_coding	0.7619	7.64743	88	1019	8.35697	3.06298	1.76e-54	5.18e-51
ENSMUSG00000038843.18|GCNT1	GCNT1	protein_coding	10.5016	59.5825	870.5	5571	4.92763	2.3009	2.01e-53	5.07e-50
ENSMUSG00000020183.11|CPM	CPM	protein_coding	2.01543	11.5054	179.75	1208.5	5.07902	2.34455	8.83e-52	1.95e-48
ENSMUSG00000046186.8|CD109	CD109	protein_coding	0.09445	5.5336	10.25	589.25	20.1861	4.33529	2.63e-46	5.16e-43
ENSMUSG00000048027.9|RGMB	RGMB	protein_coding	0.5908	7.51692	65.5	990	9.13501	3.19141	5.33e-44	9.4e-41
ENSMUSG00000037346.5|HRH4	HRH4	protein_coding	1.53605	26.1409	35.75	716.75	11.6441	3.54152	9.6e-44	1.54e-40
ENSMUSG00000050335.17|LGALS3	LGALS3	protein_coding	36.1095	72.3889	986	2348	2.09451	1.06661	4.35e-42	6.4e-39
ENSMUSG00000029275.18|GFI1	GFI1	protein_coding	12.238	35.8444	590.25	1977.5	2.94573	1.55862	7.94e-42	1.08e-38
ENSMUSG00000112148.1|LILRB4A	LILRB4A	protein_coding	25.855	3.7395	2037.25	334.5	0.167179	-2.58053	1.11e-40	1.4e-37
ENSMUSG00000026796.16|FAM129B	FAM129B	protein_coding	5.33697	21.848	360	1772.75	3.99037	1.99652	4.45e-40	5.24e-37
ENSMUSG00000040276.15|PACSIN1	PACSIN1	protein_coding	2.3594	14.4421	229.25	1520	5.27678	2.39966	3.13e-37	3.45e-34
ENSMUSG00000028602.12|TNFRSF8	TNFRSF8	protein_coding	0.332725	5.3962	16.25	319.5	11.0169	3.46164	1.75e-36	1.82e-33
ENSMUSG00000028063.15|LMNA	LMNA	protein_coding	3.17387	20.2419	277.75	1902	5.50407	2.4605	2.3e-36	2.25e-33
ENSMUSG00000015143.15|ACTN1	ACTN1	protein_coding	7.96135	20.2785	662.5	1913.5	2.52581	1.33674	2.05e-35	1.9e-32
ENSMUSG00000021728.8|EMB	EMB	protein_coding	19.0307	52.4814	1953.5	6165	2.46474	1.30143	3.87e-35	3.42e-32
ENSMUSG00000025491.14|IFITM1	IFITM1	protein_coding	61.8632	363.819	962.5	6424.25	6.05005	2.59695	2.4e-33	2.01e-30
ENSMUSG00000076431.4|SOX4	SOX4	protein_coding	0.34625	10.2363	24.5	892	12.6561	3.66176	2.73e-33	2.19e-30
ENSMUSG00000029304.14|SPP1	SPP1	protein_coding	31.2745	2.93125	776	75	0.134844	-2.89063	7.45e-33	5.72e-30
ENSMUSG00000047139.9|CD24A	CD24A	protein_coding	0.59995	11.9249	23.5	577.25	10.0529	3.32954	2.14e-29	1.58e-26
ENSMUSG00000092060.4|BEND4	BEND4	protein_coding	19.296	8.32473	2880.75	1436.75	0.409574	-1.2878	2.7e-29	1.91e-26
ENSMUSG00000027863.8|CD2	CD2	protein_coding	83.5525	143.556	2179.75	4152.5	2.05732	1.04077	2.81e-29	1.91e-26
ENSMUSG00000030775.10|TRAT1	TRAT1	protein_coding	0.79805	5.5771	56	468.25	5.79052	2.53369	6.92e-29	4.53e-26
ENSMUSG00000029287.14|TGFBR3	TGFBR3	protein_coding	1.90325	21.298	183	2359.75	7.26915	2.86179	1.18e-28	7.42e-26
ENSMUSG00000001663.10|GSTT1	GSTT1	protein_coding	2.30023	19.8258	53	485.5	6.94867	2.79674	1.41e-28	8.55e-26
ENSMUSG00000047293.7|GPR15	GPR15	protein_coding	2.38978	19.9792	59.5	557.25	6.3732	2.67202	3.4e-28	2e-25
ENSMUSG00000026576.12|ATP1B1	ATP1B1	protein_coding	1.24358	8.93272	55.5	478.5	5.93642	2.56959	2.33e-27	1.33e-24
ENSMUSG00000051615.14|RAP2A	RAP2A	protein_coding	18.9297	6.89583	1181.5	474	0.379897	-1.39632	1.55e-26	8.53e-24
ENSMUSG00000000982.5|CCL3	CCL3	protein_coding	125.919	364.175	1372.75	4692	3.35175	1.74491	3.13e-26	1.67e-23
ENSMUSG00000030748.9|IL4RA	IL4RA	protein_coding	25.6053	12.5417	2290.25	1302.75	0.505361	-0.984613	4.47e-25	2.32e-22
ENSMUSG00000055629.5|B4GALNT4	B4GALNT4	protein_coding	2.08732	13.0961	121.75	827	5.24221	2.39017	5.84e-25	2.94e-22
ENSMUSG00000024053.11|EMILIN2	EMILIN2	protein_coding	3.64778	0.453025	305.25	43.5	0.178243	-2.48809	1.07e-24	5.26e-22
ENSMUSG00000021279.5|CDC42BPB	CDC42BPB	protein_coding	0.6005	5.42087	64	685.5	6.37924	2.67338	1.81e-24	8.64e-22
ENSMUSG00000036381.13|P2RY14	P2RY14	protein_coding	0.529425	4.95195	86.25	985	6.24395	2.64246	2.4e-24	1.11e-21
ENSMUSG00000051339.10|2900026A02RIK	2900026A02RIK	protein_coding	6.56435	0.34315	1032	60.25	0.11622	-3.10507	3.03e-24	1.37e-21
ENSMUSG00000027864.9|PTGFRN	PTGFRN	protein_coding	1.72342	14.2506	252.75	2479.25	5.79307	2.53433	4.68e-24	2.06e-21
ENSMUSG00000051236.13|MSRB3	MSRB3	protein_coding	0.476275	12.6601	32	785	9.33761	3.22305	5.17e-24	2.22e-21
ENSMUSG00000075602.10|LY6A	LY6A	protein_coding	194.683	308.909	3483.75	6196.5	1.795	0.843982	7.3e-24	3.07e-21
ENSMUSG00000003882.5|IL7R	IL7R	protein_coding	39.8135	90.4883	2725.75	6879	2.37015	1.24498	7.92e-24	3.25e-21
ENSMUSG00000038349.10|PLCL1	PLCL1	protein_coding	1.05488	8.83805	112	951.25	5.83494	2.54472	9.65e-24	3.87e-21
ENSMUSG00000005947.11|ITGAE	ITGAE	protein_coding	2.32092	18.3493	157.5	1422.5	5.82194	2.5415	2.56e-23	1e-20
ENSMUSG00000036887.5|C1QA	C1QA	protein_coding	49.096	3.113	691.5	56.25	0.131127	-2.93097	2.79e-23	1.07e-20
ENSMUSG00000026011.13|CTLA4	CTLA4	protein_coding	121.375	207.591	4177.5	7930.25	1.9296	0.948299	7.91e-23	2.97e-20
ENSMUSG00000040274.11|CDK6	CDK6	protein_coding	41.0298	21.2806	8657.5	5200.25	0.492236	-1.02258	8.36e-23	3.07e-20
ENSMUSG00000058881.13|ZFP516	ZFP516	protein_coding	1.48073	7.77112	176.25	1116.75	4.44725	2.15291	2.08e-22	7.5e-20
ENSMUSG00000011008.13|MCOLN2	MCOLN2	protein_coding	1.52385	7.00098	73.25	378	4.11088	2.03945	3.78e-22	1.33e-19
ENSMUSG00000033545.14|ZNRF1	ZNRF1	protein_coding	8.45143	17.9276	883.5	2183.25	2.06779	1.04809	4.96e-22	1.72e-19
ENSMUSG00000024737.2|SLC15A3	SLC15A3	protein_coding	4.2477	19.3052	336.25	1755	4.00442	2.00159	5.24e-22	1.78e-19
ENSMUSG00000042272.17|SESTD1	SESTD1	protein_coding	0.627475	3.75332	92.25	597.25	4.59943	2.20146	6.45e-22	2.15e-19
ENSMUSG00000042428.6|MGAT3	MGAT3	protein_coding	2.04685	0.00355	138.75	0.5	0.107077	-3.22327	3.24e-21	1.06e-18
ENSMUSG00000026991.20|PKP4	PKP4	protein_coding	27.4933	8.46007	2366.5	791.25	0.335484	-1.57568	9.39e-21	3.01e-18
ENSMUSG00000036578.7|FXYD7	FXYD7	protein_coding	1.54825	13.5252	16	148.25	6.03471	2.59328	2.37e-20	7.48e-18
ENSMUSG00000027508.15|PAG1	PAG1	protein_coding	9.22917	23.3228	1332.25	3931	2.23387	1.15954	2.97e-20	9.2e-18
ENSMUSG00000032220.10|MYO1E	MYO1E	protein_coding	5.03835	0.963325	420.5	91.75	0.231614	-2.11021	1.51e-19	4.59e-17
ENSMUSG00000021356.10|IRF4	IRF4	protein_coding	38.9332	78.784	2799	6448.75	1.99151	0.993865	2.37e-19	7.09e-17
ENSMUSG00000039114.16|NRN1	NRN1	protein_coding	13.2899	41.4047	462.25	1522.75	2.87515	1.52364	3.95e-19	1.16e-16
ENSMUSG00000026923.15|NOTCH1	NOTCH1	protein_coding	29.0973	49.0558	6208.25	11975.8	1.57204	0.652633	5.91e-19	1.71e-16
ENSMUSG00000112023.1|LILR4B	LILR4B	protein_coding	30.553	6.69022	2563.75	625.75	0.258547	-1.9515	6.53e-19	1.86e-16
ENSMUSG00000039089.15|L3MBTL3	L3MBTL3	protein_coding	3.62935	13.2557	536	2152	3.10516	1.63467	8.51e-19	2.38e-16
ENSMUSG00000049608.8|GPR55	GPR55	protein_coding	8.4603	24.1689	465.75	1624.5	2.75108	1.46	1.03e-18	2.85e-16
ENSMUSG00000031586.17|RBPMS	RBPMS	protein_coding	0.0896	1.62902	8.5	180.75	7.32883	2.87358	1.58e-18	4.3e-16
ENSMUSG00000030208.15|EMP1	EMP1	protein_coding	4.07592	14.4487	365	1517.25	3.11116	1.63745	1.66e-18	4.43e-16
ENSMUSG00000030283.7|ST8SIA1	ST8SIA1	protein_coding	1.5544	6.28798	221.25	1055.5	3.37186	1.75354	1.69e-18	4.46e-16
ENSMUSG00000042284.10|ITGA1	ITGA1	protein_coding	4.3181	11.1784	1193.5	3399	2.35814	1.23765	1.78e-18	4.62e-16
ENSMUSG00000028173.10|WLS	WLS	protein_coding	3.49213	11.6039	475.75	1725.25	2.8495	1.51071	2.49e-18	6.37e-16
ENSMUSG00000043932.5|KLRI2	KLRI2	protein_coding	12.1862	50.2576	700.25	3066	3.50956	1.81129	4.23e-18	1.07e-15
ENSMUSG00000116560.1|GM2808	GM2808	unprocessed_pseudogene	1.80232	6.1915	85.25	344.25	3.34874	1.74362	1.07e-17	2.67e-15
ENSMUSG00000061577.12|ADGRG5	ADGRG5	protein_coding	59.696	116.046	2772.75	6275.75	2.22165	1.15163	1.64e-17	4.02e-15
ENSMUSG00000024401.14|TNF	TNF	protein_coding	35.1499	81.339	857.5	2193.75	2.3345	1.22312	3.71e-17	8.97e-15
ENSMUSG00000036587.13|FUT7	FUT7	protein_coding	6.7365	21.4128	229.75	834	3.13017	1.64624	4.03e-17	9.62e-15
ENSMUSG00000116868.1|GM29721	GM29721	unprocessed_pseudogene	1.9319	12.5086	28	197	4.90382	2.29391	4.58e-17	1.08e-14
ENSMUSG00000045441.5|GPRIN3	GPRIN3	protein_coding	12.9757	26.8013	1609.75	3812.75	1.90088	0.926669	6.6e-17	1.53e-14
ENSMUSG00000021070.6|BDKRB2	BDKRB2	protein_coding	0.07315	1.67463	4.25	99.75	7.00502	2.80839	7.59e-17	1.74e-14
ENSMUSG00000008305.18|TLE1	TLE1	protein_coding	0.6803	3.56038	89.25	547.5	3.95424	1.9834	8.04e-17	1.82e-14
ENSMUSG00000061186.15|SFMBT2	SFMBT2	protein_coding	0.719625	4.3724	95.75	701.5	4.36772	2.12688	8.61e-17	1.92e-14
ENSMUSG00000030500.6|SLC17A6	SLC17A6	protein_coding	15.4133	2.53437	1259.75	227.25	0.221058	-2.17751	9.83e-17	2.17e-14
ENSMUSG00000040284.4|GZMG	GZMG	protein_coding	12.5411	0	176.25	0	0.1359	-2.87938	1.34e-16	2.92e-14
ENSMUSG00000020399.14|HAVCR2	HAVCR2	protein_coding	65.4987	136.695	2616	5942.75	2.37574	1.24838	1.89e-16	4.08e-14
ENSMUSG00000041707.8|TMEM273	TMEM273	protein_coding	3.6703	0.03905	85.5	0.75	0.141687	-2.81922	2.19e-16	4.66e-14
ENSMUSG00000051439.7|CD14	CD14	protein_coding	7.34305	1.52268	190.25	41.5	0.266232	-1.90924	2.95e-16	6.2e-14
ENSMUSG00000026830.9|ERMN	ERMN	protein_coding	0.0295	2.03397	2	107.75	7.0827	2.8243	3.41e-16	7.08e-14
ENSMUSG00000025584.17|PDE8A	PDE8A	protein_coding	1.98152	6.74435	120.5	488.75	3.12144	1.64221	6.79e-16	1.39e-13
ENSMUSG00000086331.1|GM16310	GM16310	lncRNA	4.93215	15.3702	70.75	241.25	2.98761	1.57899	7.13e-16	1.45e-13
ENSMUSG00000106441.1|GM42921	GM42921	lncRNA	0.020075	4.53215	0.25	50.75	6.94026	2.79499	7.35e-16	1.47e-13
ENSMUSG00000028081.6|RPS3A1	RPS3A1	protein_coding	324.16	238.97	4701.5	3991.25	0.714545	-0.484904	7.65e-16	1.52e-13
ENSMUSG00000033450.8|TAGAP	TAGAP	protein_coding	28.3401	64.0691	1304	3265.75	2.18027	1.1245	1.05e-15	2.06e-13
ENSMUSG00000022440.9|C1QTNF6	C1QTNF6	protein_coding	18.2667	5.43733	752	237.5	0.346257	-1.53009	1.08e-15	2.09e-13
ENSMUSG00000042604.5|KCNA4	KCNA4	protein_coding	3.7205	0.433075	263.75	33.25	0.199797	-2.32339	1.7e-15	3.26e-13
ENSMUSG00000056737.14|CAPG	CAPG	protein_coding	65.7244	108.687	2438	4693.75	1.86051	0.895702	2.08e-15	3.95e-13
ENSMUSG00000024778.13|FAS	FAS	protein_coding	6.89307	15.477	212.5	566.25	2.29192	1.19656	2.75e-15	5.17e-13
ENSMUSG00000000278.10|SCPEP1	SCPEP1	protein_coding	4.32808	12.9304	132.5	474.25	2.92774	1.54979	2.87e-15	5.33e-13
ENSMUSG00000000627.15|SEMA4F	SEMA4F	protein_coding	1.6416	7.30678	131.75	673	3.75922	1.91043	3.3e-15	6e-13
ENSMUSG00000040957.15|CABLES1	CABLES1	protein_coding	18.0275	7.0703	1037.75	447.5	0.426126	-1.23065	3.3e-15	6e-13
ENSMUSG00000020717.19|PECAM1	PECAM1	protein_coding	3.7032	10.0858	343	1134.75	2.48653	1.31413	4.38e-15	7.89e-13
ENSMUSG00000068129.5|CST7	CST7	protein_coding	99.2846	47.2681	1459.5	758.5	0.535417	-0.901266	5.54e-15	9.87e-13
ENSMUSG00000001281.10|ITGB7	ITGB7	protein_coding	49.9708	114.201	2108	5569.5	2.4226	1.27655	6.47e-15	1.14e-12
ENSMUSG00000018341.12|IL12RB2	IL12RB2	protein_coding	62.9654	136.213	3516.75	8141	2.33785	1.22518	7.68e-15	1.34e-12
ENSMUSG00000026009.14|ICOS	ICOS	protein_coding	74.4658	133.089	3778.75	7530.75	1.98574	0.989675	1.07e-14	1.85e-12
ENSMUSG00000026737.12|PIP4K2A	PIP4K2A	protein_coding	22.1426	37.5818	1144.25	2240.75	1.67517	0.744307	1.28e-14	2.19e-12
ENSMUSG00000000142.15|AXIN2	AXIN2	protein_coding	4.25012	9.96145	354.25	936.25	2.30216	1.20299	1.31e-14	2.22e-12
ENSMUSG00000031132.1|CD40LG	CD40LG	protein_coding	1.83312	9.82357	34.75	202.25	4.16068	2.05682	1.74e-14	2.92e-12
ENSMUSG00000022744.12|CLDND1	CLDND1	protein_coding	21.9117	39.6204	816	1753.5	1.83647	0.876932	1.96e-14	3.26e-12
ENSMUSG00000047407.17|TGIF1	TGIF1	protein_coding	22.4032	36.5992	1866.75	3489.75	1.52834	0.611963	2.11e-14	3.48e-12
ENSMUSG00000021614.16|VCAN	VCAN	protein_coding	0.16065	2.74262	37.25	676.25	5.87561	2.55474	2.71e-14	4.43e-12
ENSMUSG00000027381.16|BCL2L11	BCL2L11	protein_coding	24.8948	12.755	3022	1786.25	0.487318	-1.03707	2.76e-14	4.46e-12
ENSMUSG00000024402.5|LTA	LTA	protein_coding	21.0825	50.1088	438.25	1203.75	2.45945	1.29833	2.83e-14	4.5e-12
ENSMUSG00000021699.17|PDE4D	PDE4D	protein_coding	12.3781	23.8032	2236.5	4818.75	1.72722	0.788453	2.82e-14	4.5e-12
ENSMUSG00000044734.16|SERPINB1A	SERPINB1A	protein_coding	0.89595	6.06255	30.25	254	4.63033	2.21111	3e-14	4.69e-12
ENSMUSG00000029406.15|PITPNM2	PITPNM2	protein_coding	6.63563	2.7921	1281.25	638.5	0.415097	-1.26848	2.99e-14	4.69e-12
ENSMUSG00000030107.10|USP18	USP18	protein_coding	8.1525	21.0529	346.75	989.25	2.45127	1.29353	4.12e-14	6.38e-12
ENSMUSG00000053522.11|LGALS7	LGALS7	protein_coding	0.085125	4.14192	1.5	69.25	6.1316	2.61626	4.92e-14	7.55e-12
ENSMUSG00000032513.8|GORASP1	GORASP1	protein_coding	0.6094	4.48067	37	296.75	4.81493	2.26751	5.21e-14	7.92e-12
ENSMUSG00000048234.13|RNF149	RNF149	protein_coding	8.88043	17.6615	375.75	882.25	2.00175	1.00126	5.75e-14	8.67e-12
ENSMUSG00000022156.8|GZME	GZME	protein_coding	45.0758	8.09735	598.25	114.5	0.256899	-1.96073	6.27e-14	9.37e-12
ENSMUSG00000060429.12|SNTB1	SNTB1	protein_coding	9.28738	20.1527	740.75	1900.5	2.03954	1.02824	8.45e-14	1.25e-11
ENSMUSG00000011179.8|ODC1	ODC1	protein_coding	103.296	52.0446	5273.75	3122.25	0.505253	-0.984922	8.77e-14	1.29e-11
ENSMUSG00000001247.16|LSR	LSR	protein_coding	5.23855	13.7776	168	521.25	2.63186	1.39608	9.78e-14	1.43e-11
ENSMUSG00000024665.8|FADS2	FADS2	protein_coding	0.369975	3.0662	17	178.25	5.07963	2.34472	1.07e-13	1.55e-11
ENSMUSG00000037820.15|TGM2	TGM2	protein_coding	6.92708	1.56825	456	123	0.28439	-1.81405	1.26e-13	1.81e-11
ENSMUSG00000025930.6|MSC	MSC	protein_coding	2.12815	7.0376	81.5	301.25	3.15942	1.65966	1.71e-13	2.43e-11
ENSMUSG00000041570.14|CAMSAP2	CAMSAP2	protein_coding	4.50795	11.8014	625.25	1816.25	2.31134	1.20873	2.46e-13	3.47e-11
ENSMUSG00000000594.7|GM2A	GM2A	protein_coding	31.376	66.611	1901.75	4621.75	2.06022	1.0428	2.49e-13	3.48e-11
ENSMUSG00000035473.10|GALM	GALM	protein_coding	2.41357	7.54802	89.25	302.75	2.90494	1.53851	2.54e-13	3.53e-11
ENSMUSG00000045573.9|PENK	PENK	protein_coding	27.4226	5.31522	681.25	168.75	0.277397	-1.84998	2.62e-13	3.62e-11
ENSMUSG00000096351.2|SAMD11	SAMD11	protein_coding	0.90525	3.7374	49.25	217	3.53352	1.82111	2.78e-13	3.8e-11
ENSMUSG00000054404.13|SLFN5	SLFN5	protein_coding	12.9248	5.63103	1209.25	645	0.4385	-1.18935	3.42e-13	4.64e-11
ENSMUSG00000035105.5|EGLN3	EGLN3	protein_coding	6.52078	13.2526	259.5	638.25	2.09895	1.06967	5.13e-13	6.91e-11
ENSMUSG00000026617.16|BPNT1	BPNT1	protein_coding	4.06027	8.62482	139.75	347.25	2.15495	1.10766	5.61e-13	7.5e-11
ENSMUSG00000023830.14|IGF2R	IGF2R	protein_coding	26.7576	15.2267	3736.25	2482.5	0.553136	-0.854294	7.11e-13	9.44e-11
ENSMUSG00000041272.11|TOX	TOX	protein_coding	12.7415	5.59363	1470.5	723.5	0.436185	-1.19699	8.1e-13	1.07e-10
ENSMUSG00000060586.11|H2-EB1	H2-EB1	protein_coding	30.6619	5.10935	816.5	155.25	0.254867	-1.97218	9.6e-13	1.26e-10
ENSMUSG00000055024.12|EP300	EP300	protein_coding	18.8347	29.0552	4011	7088.5	1.38481	0.469687	1.12e-12	1.46e-10
ENSMUSG00000000290.13|ITGB2	ITGB2	protein_coding	127.74	184.365	5852.5	9428.25	1.6919	0.758643	1.16e-12	1.5e-10
ENSMUSG00000029924.12|SLC37A3	SLC37A3	protein_coding	11.1042	24.9411	919	2285.25	2.11422	1.08013	1.63e-12	2.08e-10
ENSMUSG00000022901.13|CD86	CD86	protein_coding	6.64778	14.9837	363.75	899.25	2.1917	1.13205	1.68e-12	2.13e-10
ENSMUSG00000097705.1|GM26740	GM26740	lncRNA	10.5984	20.5786	265.25	615.5	2.01354	1.00974	1.86e-12	2.34e-10
ENSMUSG00000032265.14|TENT5A	TENT5A	protein_coding	21.5607	9.81705	1821.5	905.5	0.467986	-1.09546	1.87e-12	2.34e-10
ENSMUSG00000006179.9|PRSS16	PRSS16	protein_coding	1.2625	4.8787	78.25	365.75	3.38103	1.75746	1.97e-12	2.45e-10
ENSMUSG00000111052.1|GM20139	GM20139	lncRNA	1.43197	3.90358	117.75	359.25	2.51187	1.32876	2.53e-12	3.12e-10
ENSMUSG00000029810.15|TMEM176B	TMEM176B	protein_coding	2.90645	0.2071	95.5	9.5	0.207218	-2.27078	2.55e-12	3.12e-10
ENSMUSG00000034855.13|CXCL10	CXCL10	protein_coding	7.4839	1.8572	252.25	76	0.309522	-1.69189	2.75e-12	3.35e-10
ENSMUSG00000079186.3|GZMC	GZMC	protein_coding	333.163	51.928	4352.5	796.5	0.238229	-2.06958	3.31e-12	4.01e-10
ENSMUSG00000005533.10|IGF1R	IGF1R	protein_coding	0.298675	2.4274	80.5	687.25	4.41162	2.14131	3.72e-12	4.46e-10
ENSMUSG00000026509.15|CAPN2	CAPN2	protein_coding	12.9314	21.0045	1228.25	2279.75	1.60182	0.679712	4.3e-12	5.13e-10
ENSMUSG00000019818.15|CD164	CD164	protein_coding	95.5664	66.8417	6311	5244.75	0.670531	-0.576623	4.62e-12	5.47e-10
ENSMUSG00000001025.8|S100A6	S100A6	protein_coding	108.325	161.784	2201	3692.5	1.781	0.832687	4.94e-12	5.81e-10
ENSMUSG00000041025.15|IFFO2	IFFO2	protein_coding	3.32872	9.39715	310.5	992.5	2.62446	1.39202	5.06e-12	5.91e-10
ENSMUSG00000003032.8|KLF4	KLF4	protein_coding	9.02957	21.1577	415	1149.75	2.36584	1.24235	5.5e-12	6.38e-10
ENSMUSG00000024140.10|EPAS1	EPAS1	protein_coding	9.425	2.05258	801.5	187	0.280839	-1.83219	5.74e-12	6.63e-10
ENSMUSG00000051457.7|SPN	SPN	protein_coding	129.883	165.46	9049	13063.2	1.39423	0.479471	5.86e-12	6.67e-10
ENSMUSG00000037902.18|SIRPA	SIRPA	protein_coding	5.84882	0.78145	402.25	60	0.234146	-2.09452	5.85e-12	6.67e-10
ENSMUSG00000053044.8|CD8B1	CD8B1	protein_coding	235.114	176.472	5157	4476.75	0.739035	-0.436285	6.19e-12	7e-10
ENSMUSG00000109675.2|NXPE1-PS	NXPE1-PS	transcribed_unprocessed_pseudogene	0.196125	4.26307	5.5	129.75	5.16413	2.36852	6.51e-12	7.32e-10
ENSMUSG00000074622.4|MAFB	MAFB	protein_coding	5.54413	0.910075	270	51.5	0.257848	-1.95541	6.58e-12	7.35e-10
ENSMUSG00000054889.10|DSP	DSP	protein_coding	0.0544	2.3065	9.75	375	5.25605	2.39398	6.78e-12	7.52e-10
ENSMUSG00000028273.15|PDLIM5	PDLIM5	protein_coding	5.8863	12.5655	780.5	1975	1.9455	0.960143	6.88e-12	7.54e-10
ENSMUSG00000027435.8|CD93	CD93	protein_coding	2.5031	0.1716	238.75	18.25	0.202892	-2.30121	6.84e-12	7.54e-10
ENSMUSG00000111362.1|GM47389	GM47389	lncRNA	3.22935	18.4711	31.75	189.5	4.03617	2.01299	7.65e-12	8.33e-10
ENSMUSG00000000791.9|IL12RB1	IL12RB1	protein_coding	12.4956	21.2587	766	1489.25	1.74587	0.803944	7.85e-12	8.5e-10
ENSMUSG00000021190.14|LGMN	LGMN	protein_coding	12.3629	1.4598	390.75	56.75	0.226482	-2.14253	8.87e-12	9.54e-10
ENSMUSG00000022114.5|SPRY2	SPRY2	protein_coding	44.0386	14.6577	1374.75	508.25	0.392618	-1.3488	9.44e-12	1.01e-09
ENSMUSG00000027030.15|STK39	STK39	protein_coding	17.5823	11.5974	1293	977.5	0.646698	-0.628835	9.7e-12	1.03e-09
ENSMUSG00000038594.9|CEP85L	CEP85L	protein_coding	4.95857	10.7739	597.25	1443.25	2.00849	1.00611	1.05e-11	1.1e-09
ENSMUSG00000018507.16|TRPV2	TRPV2	protein_coding	20.4165	33.8524	1367.5	2549	1.67977	0.748259	1.05e-11	1.1e-09
ENSMUSG00000039384.8|DUSP10	DUSP10	protein_coding	19.8038	31.9353	901.25	1645.5	1.59338	0.672087	1.09e-11	1.13e-09
ENSMUSG00000046805.10|MPEG1	MPEG1	protein_coding	32.1266	3.23057	1960	225.75	0.216352	-2.20855	1.08e-11	1.13e-09
ENSMUSG00000043931.10|GIMAP7	GIMAP7	protein_coding	47.5266	20.3296	1678.5	874.75	0.480028	-1.05881	1.16e-11	1.19e-09
ENSMUSG00000028412.17|SLC44A1	SLC44A1	protein_coding	2.16495	6.92995	229.25	790.75	2.73112	1.44949	1.2e-11	1.23e-09
ENSMUSG00000026770.5|IL2RA	IL2RA	protein_coding	32.9099	56.3111	2754	5555.5	1.60885	0.686034	1.2e-11	1.23e-09
ENSMUSG00000106643.1|GM43422	GM43422	TEC	0.455	4.3522	22.25	251.5	4.65321	2.21823	1.38e-11	1.39e-09
ENSMUSG00000026121.13|SEMA4C	SEMA4C	protein_coding	28.655	10.8986	1933.25	823.25	0.419663	-1.2527	1.56e-11	1.57e-09
ENSMUSG00000027546.15|ATP9A	ATP9A	protein_coding	0.326925	3.29268	27.5	319.25	4.64545	2.21582	1.89e-11	1.9e-09
ENSMUSG00000085334.7|GM12940	GM12940	lncRNA	12.1029	22.9448	475	1007.25	1.89991	0.92593	2.09e-11	2.09e-09
ENSMUSG00000028042.15|ZBTB7B	ZBTB7B	protein_coding	8.04005	18.0407	658.5	1717	2.15481	1.10756	2.12e-11	2.1e-09
ENSMUSG00000104235.1|GM37589	GM37589	TEC	22.03	39.6349	1314.5	2795	1.6381	0.712026	2.14e-11	2.11e-09
ENSMUSG00000032177.17|PDE4A	PDE4A	protein_coding	2.43352	6.68813	276.75	871.25	2.46226	1.29998	2.43e-11	2.38e-09
ENSMUSG00000041685.16|FCHO2	FCHO2	protein_coding	9.18298	18.9639	1694	3908.25	1.80604	0.852831	2.51e-11	2.44e-09
ENSMUSG00000008999.7|BMP7	BMP7	protein_coding	1.20982	0.07495	73.5	5	0.21343	-2.22817	2.79e-11	2.7e-09
ENSMUSG00000079139.4|GM4204	GM4204	processed_pseudogene	129.369	86.6525	2359.25	1797	0.685322	-0.545147	2.85e-11	2.75e-09
ENSMUSG00000019951.10|UHRF1BP1L	UHRF1BP1L	protein_coding	12.6075	21.602	1732	3456	1.58197	0.66172	3.06e-11	2.94e-09
ENSMUSG00000049288.4|LIX1L	LIX1L	protein_coding	1.31915	0.036975	69.75	2.5	0.203655	-2.2958	3.11e-11	2.97e-09
ENSMUSG00000027456.8|SDCBP2	SDCBP2	protein_coding	15.2926	33.2845	319.25	735	2.22834	1.15597	3.2e-11	3.04e-09
ENSMUSG00000071158.9|GM156	GM156	protein_coding	11.8512	2.7034	355.25	83.5	0.295443	-1.75905	4.11e-11	3.88e-09
ENSMUSG00000054150.12|SYNE3	SYNE3	protein_coding	11.4196	18.1959	933	1748.25	1.60423	0.681881	4.33e-11	4.07e-09
ENSMUSG00000005087.17|CD44	CD44	protein_coding	64.4709	114.847	6412.25	13004.2	1.81409	0.859249	4.5e-11	4.2e-09
ENSMUSG00000033436.13|ARMCX2	ARMCX2	protein_coding	2.42373	6.7914	166.75	561.5	2.6375	1.39917	4.57e-11	4.25e-09
ENSMUSG00000042228.14|LYN	LYN	protein_coding	5.24242	1.11735	306.75	71.75	0.286142	-1.8052	4.92e-11	4.54e-09
ENSMUSG00000020108.4|DDIT4	DDIT4	protein_coding	119.027	62.9956	3106.25	1974	0.583644	-0.776839	6.21e-11	5.71e-09
ENSMUSG00000005483.10|DNAJB1	DNAJB1	protein_coding	174.669	107.113	8404	6101.5	0.609259	-0.714873	6.32e-11	5.78e-09
ENSMUSG00000056671.7|PRELID2	PRELID2	protein_coding	9.30175	2.1265	161.5	48.75	0.310864	-1.68564	6.56e-11	5.97e-09
ENSMUSG00000020695.14|MRC2	MRC2	protein_coding	1.17118	0.047675	126.25	5.75	0.211829	-2.23903	7.19e-11	6.51e-09
ENSMUSG00000031342.17|GPM6B	GPM6B	protein_coding	9.56353	28.8737	778.75	2641	2.63011	1.39512	8.2e-11	7.38e-09
ENSMUSG00000115926.1|GM8233	GM8233	processed_pseudogene	4.19717	13.2337	35	125.75	2.8891	1.53062	1.07e-10	9.63e-09
ENSMUSG00000026728.9|VIM	VIM	protein_coding	160.608	265.789	11244	21649.2	1.54259	0.625353	1.11e-10	9.88e-09
ENSMUSG00000024621.16|CSF1R	CSF1R	protein_coding	7.90383	1.01105	643.75	88	0.240424	-2.05635	1.17e-10	1.04e-08
ENSMUSG00000070780.11|RBM47	RBM47	protein_coding	2.44247	7.378	274	890.75	2.56766	1.36045	1.27e-10	1.12e-08
ENSMUSG00000026663.6|ATF6	ATF6	protein_coding	7.9236	15.54	1089.75	2518.25	1.76823	0.822306	1.52e-10	1.34e-08
ENSMUSG00000040938.16|SLC16A11	SLC16A11	protein_coding	4.64147	0.621975	185	27	0.254103	-1.97652	1.53e-10	1.34e-08
ENSMUSG00000082319.3|GM8822	GM8822	processed_pseudogene	97.229	65.782	3372.5	2717	0.680312	-0.555731	1.54e-10	1.34e-08
ENSMUSG00000034853.16|ACOT11	ACOT11	protein_coding	1.39233	5.73665	126.5	597.75	3.2919	1.71892	1.57e-10	1.36e-08
ENSMUSG00000022587.14|LY6E	LY6E	protein_coding	131.634	88.231	7422.25	5671.25	0.663731	-0.591329	1.6e-10	1.37e-08
ENSMUSG00000022150.16|DAB2	DAB2	protein_coding	1.76957	0.106575	180.5	13.5	0.21998	-2.18456	1.6e-10	1.37e-08
ENSMUSG00000031530.6|DUSP4	DUSP4	protein_coding	113.28	177.222	4624.25	8137	1.80891	0.855117	1.76e-10	1.5e-08
ENSMUSG00000035493.10|TGFBI	TGFBI	protein_coding	19.0157	3.65252	1029.75	209.25	0.282047	-1.82599	1.88e-10	1.6e-08
ENSMUSG00000024180.14|TMEM8	TMEM8	protein_coding	3.16918	6.58555	208.25	481.25	2.09475	1.06678	1.95e-10	1.65e-08
ENSMUSG00000035000.8|DPP4	DPP4	protein_coding	13.1611	20.7012	1253.25	2231.25	1.50558	0.590323	2.14e-10	1.79e-08
ENSMUSG00000037815.7|CTNNA1	CTNNA1	protein_coding	10.7118	19.62	1017.25	2119.5	1.69541	0.761636	2.32e-10	1.94e-08
ENSMUSG00000097779.2|4833407H14RIK	4833407H14RIK	lncRNA	2.95175	8.7053	65.25	221.75	2.74597	1.45731	2.45e-10	2.04e-08
ENSMUSG00000021756.12|IL6ST	IL6ST	protein_coding	6.56487	14.0363	1084	2713.25	1.89327	0.920883	2.48e-10	2.05e-08
ENSMUSG00000040711.8|SH3PXD2B	SH3PXD2B	protein_coding	1.74572	0.1442	249	21.5	0.231851	-2.10873	2.57e-10	2.12e-08
ENSMUSG00000059089.4|FCGR4	FCGR4	protein_coding	12.1914	1.88352	211.5	33.75	0.259256	-1.94755	2.65e-10	2.17e-08
ENSMUSG00000026994.9|GALNT3	GALNT3	protein_coding	16.6202	30.8221	1070.75	2229.5	1.8141	0.859254	2.72e-10	2.22e-08
ENSMUSG00000017756.9|SLC12A7	SLC12A7	protein_coding	5.14715	10.4747	954.5	2262	1.9389	0.95524	2.98e-10	2.43e-08
ENSMUSG00000060036.14|RPL3	RPL3	protein_coding	127.664	95.6847	6064.75	5277	0.761756	-0.3926	3.18e-10	2.57e-08
ENSMUSG00000026109.14|TMEFF2	TMEFF2	protein_coding	0.00195	0.9094	0.25	101.5	4.54358	2.18383	3.57e-10	2.88e-08
ENSMUSG00000012848.15|RPS5	RPS5	protein_coding	241.824	186.178	6219.25	5474	0.786576	-0.346343	3.69e-10	2.96e-08
ENSMUSG00000035342.14|LZTS2	LZTS2	protein_coding	0.344275	2.01348	18	124.5	3.86616	1.9509	3.78e-10	3.02e-08
ENSMUSG00000035678.8|TNFSF9	TNFSF9	protein_coding	11.5621	21.2017	225.75	448	1.92806	0.947151	3.95e-10	3.14e-08
ENSMUSG00000007021.5|SYNGR3	SYNGR3	protein_coding	1.37597	4.16122	42.5	147.25	2.82579	1.49865	4.91e-10	3.88e-08
ENSMUSG00000048376.6|F2R	F2R	protein_coding	50.5046	71.7981	2502.75	4006.25	1.45667	0.542671	4.93e-10	3.88e-08
ENSMUSG00000015947.10|FCGR1	FCGR1	protein_coding	5.64505	0.7222	210.25	26.75	0.252267	-1.98698	4.95e-10	3.88e-08
ENSMUSG00000020128.15|VPS54	VPS54	protein_coding	32.8834	51.2039	3687.75	6506	1.44135	0.527418	5.32e-10	4.14e-08
ENSMUSG00000069516.8|LYZ2	LYZ2	protein_coding	64.8974	8.07377	1194	161.75	0.249073	-2.00536	5.32e-10	4.14e-08
ENSMUSG00000021477.9|CTSL	CTSL	protein_coding	2.58697	0.6301	252.25	80.75	0.317495	-1.65519	6.94e-10	5.37e-08
ENSMUSG00000058581.7|GM5801	GM5801	processed_pseudogene	15.069	5.98878	176	78.25	0.442972	-1.17471	7.35e-10	5.66e-08
ENSMUSG00000031441.15|ATP11A	ATP11A	protein_coding	5.30772	2.48968	888.25	500.5	0.460425	-1.11896	7.49e-10	5.74e-08
ENSMUSG00000015314.10|SLAMF6	SLAMF6	protein_coding	3.65897	10.1838	583.25	1974	2.40712	1.26731	8.86e-10	6.77e-08
ENSMUSG00000036905.8|C1QB	C1QB	protein_coding	54.7849	4.4669	808.5	74	0.236603	-2.07946	8.98e-10	6.83e-08
ENSMUSG00000028078.14|DCLK2	DCLK2	protein_coding	2.53567	6.92175	413.75	1235.25	2.42083	1.2755	9.1e-10	6.89e-08
ENSMUSG00000010660.3|PLCD1	PLCD1	protein_coding	1.42185	4.7086	64.25	247.5	2.95089	1.56115	9.91e-10	7.47e-08
ENSMUSG00000014599.10|CSF1	CSF1	protein_coding	18.1999	51.1534	1412.25	4220.25	2.48354	1.3124	1.03e-09	7.72e-08
ENSMUSG00000034006.17|PQLC1	PQLC1	protein_coding	1.18217	4.01032	112.25	408	2.83234	1.50199	1.06e-09	7.96e-08
ENSMUSG00000038886.10|MAN2A2	MAN2A2	protein_coding	7.4601	13.2668	1156.25	2343.75	1.70193	0.767172	1.11e-09	8.28e-08
ENSMUSG00000049086.8|BMYC	BMYC	protein_coding	5.58825	0.7275	85.25	13.25	0.266658	-1.90694	1.12e-09	8.29e-08
ENSMUSG00000104737.1|GM42937	GM42937	lncRNA	2.71272	9.11945	29.75	110.25	2.98988	1.58009	1.14e-09	8.44e-08
ENSMUSG00000040681.16|HMGN1	HMGN1	protein_coding	6.36167	11.3421	297.75	627.5	1.78225	0.833696	1.25e-09	9.16e-08
ENSMUSG00000034708.11|GRN	GRN	protein_coding	23.1883	7.25422	1145	430.5	0.387092	-1.36925	1.54e-09	1.13e-07
ENSMUSG00000025283.15|SAT1	SAT1	protein_coding	55.9506	35.2384	2291.75	1697.5	0.679622	-0.557195	1.58e-09	1.15e-07
ENSMUSG00000079298.9|KLRB1B	KLRB1B	protein_coding	4.7342	18.5422	148	654.75	3.19513	1.67588	1.64e-09	1.19e-07
ENSMUSG00000024095.15|HNRNPLL	HNRNPLL	protein_coding	9.729	17.3771	1697	3420.5	1.62004	0.696028	1.64e-09	1.19e-07
ENSMUSG00000048701.13|CCDC6	CCDC6	protein_coding	21.959	13.1347	2087.5	1433.5	0.591146	-0.758413	1.83e-09	1.32e-07
ENSMUSG00000037944.8|CCR7	CCR7	protein_coding	86.4439	45.4612	2570.25	1592	0.613032	-0.705966	1.85e-09	1.33e-07
ENSMUSG00000026070.15|IL18R1	IL18R1	protein_coding	53.9457	85.769	3875.5	6886	1.65041	0.722828	2.22e-09	1.59e-07
ENSMUSG00000032350.9|GCLC	GCLC	protein_coding	8.32302	14.5015	462.75	919.25	1.717	0.779886	2.24e-09	1.59e-07
ENSMUSG00000005397.8|NID1	NID1	protein_coding	0.928775	3.58672	96	387	2.94836	1.55991	2.26e-09	1.6e-07
ENSMUSG00000047945.6|MARCKSL1	MARCKSL1	protein_coding	9.15752	18.2236	215.75	536.75	2.06685	1.04743	2.39e-09	1.68e-07
ENSMUSG00000062545.4|TLR12	TLR12	protein_coding	2.031	0.1398	91.5	9.5	0.244999	-2.02915	2.42e-09	1.7e-07
ENSMUSG00000030557.17|MEF2A	MEF2A	protein_coding	10.8898	6.58235	2361.25	1684	0.568782	-0.814051	2.62e-09	1.84e-07
ENSMUSG00000070056.6|MFHAS1	MFHAS1	protein_coding	8.95693	3.30595	870	402.5	0.408149	-1.29283	2.67e-09	1.86e-07
ENSMUSG00000029177.9|CENPA	CENPA	protein_coding	19.1356	13.2662	1659	1306	0.66396	-0.590832	2.85e-09	1.98e-07
ENSMUSG00000001507.16|ITGA3	ITGA3	protein_coding	3.42695	10.888	301.5	973.25	2.71938	1.44328	2.97e-09	2.06e-07
ENSMUSG00000022018.7|RGCC	RGCC	protein_coding	22.6904	42.7633	300.25	700	2.04168	1.02976	3.08e-09	2.12e-07
ENSMUSG00000020422.14|TNS3	TNS3	protein_coding	1.26165	0.12935	218	31	0.25824	-1.95321	3.1e-09	2.13e-07
ENSMUSG00000032420.8|NT5E	NT5E	protein_coding	12.0731	26.044	1541.75	3835.25	1.90403	0.929057	3.13e-09	2.14e-07
ENSMUSG00000098188.1|SOWAHC	SOWAHC	protein_coding	6.1411	11.4604	407.5	881.75	1.80781	0.854242	3.24e-09	2.21e-07
ENSMUSG00000040522.5|TLR8	TLR8	protein_coding	1.66712	0.140575	85.75	9	0.251921	-1.98896	3.41e-09	2.32e-07
ENSMUSG00000012889.8|PODNL1	PODNL1	protein_coding	9.45678	3.0697	516.5	178.5	0.383658	-1.38211	3.6e-09	2.43e-07
ENSMUSG00000024066.9|XDH	XDH	protein_coding	7.7413	3.8644	1074	577.5	0.478136	-1.06451	3.74e-09	2.52e-07
ENSMUSG00000043953.12|CCRL2	CCRL2	protein_coding	11.811	6.1291	449	275	0.553067	-0.854475	4e-09	2.68e-07
ENSMUSG00000069601.14|ANK3	ANK3	protein_coding	0.42125	2.30642	215.75	1252	3.39596	1.76382	4.1e-09	2.73e-07
ENSMUSG00000014686.8|CEACAM16	CEACAM16	protein_coding	10.9712	26.8568	275.5	736.25	2.38931	1.2566	4.09e-09	2.73e-07
ENSMUSG00000041515.10|IRF8	IRF8	protein_coding	63.7673	37.5785	6572.5	4534.5	0.61518	-0.700919	4.68e-09	3.11e-07
ENSMUSG00000062127.11|CTTNBP2NL	CTTNBP2NL	protein_coding	1.47995	0.1997	168.75	27.5	0.270485	-1.88638	4.93e-09	3.26e-07
ENSMUSG00000003847.16|NFAT5	NFAT5	protein_coding	32.6073	25.4658	9003.25	7917.25	0.740607	-0.433219	5.11e-09	3.36e-07
ENSMUSG00000021087.18|RTN1	RTN1	protein_coding	0.08625	1.27765	6	105	4.08259	2.02949	5.28e-09	3.47e-07
ENSMUSG00000047959.4|KCNA3	KCNA3	protein_coding	34.4273	61.5417	945.75	1940.25	1.81534	0.860243	5.34e-09	3.49e-07
ENSMUSG00000059256.6|GZMD	GZMD	protein_coding	65.2514	6.88288	939	103.25	0.25993	-1.9438	5.53e-09	3.6e-07
ENSMUSG00000026603.13|SMYD2	SMYD2	protein_coding	3.53325	0.775	137.75	37	0.329386	-1.60215	6.2e-09	4.02e-07
ENSMUSG00000060591.9|IFITM2	IFITM2	protein_coding	16.8259	39.9429	161.25	402.75	2.40232	1.26443	6.23e-09	4.03e-07
ENSMUSG00000043391.10|2510009E07RIK	2510009E07RIK	protein_coding	0.9011	3.29743	85.75	341.25	2.85114	1.51154	6.34e-09	4.09e-07
ENSMUSG00000025780.7|ITIH5	ITIH5	protein_coding	2.87467	0.6967	333.75	95.5	0.317266	-1.65624	6.77e-09	4.34e-07
ENSMUSG00000084088.1|GM12941	GM12941	processed_pseudogene	11.839	42.1531	41.25	155.5	2.94103	1.55632	6.97e-09	4.46e-07
ENSMUSG00000089748.2|MATR3-PS2	MATR3-PS2	processed_pseudogene	0.0071	1.19945	0.25	43.5	4.02856	2.01026	7.06e-09	4.49e-07
ENSMUSG00000050075.8|GPR171	GPR171	protein_coding	58.751	85.7325	1976.5	3215	1.61496	0.691498	7.29e-09	4.63e-07
ENSMUSG00000053702.16|NEBL	NEBL	protein_coding	0.816325	3.27793	184.5	802.5	2.9552	1.56326	7.74e-09	4.9e-07
ENSMUSG00000024812.11|TJP2	TJP2	protein_coding	3.14355	6.44332	294.75	690	1.99499	0.99638	7.92e-09	4.99e-07
ENSMUSG00000030577.14|CD22	CD22	protein_coding	0.681	5.06185	45.5	517.75	3.80353	1.92734	7.97e-09	5e-07
ENSMUSG00000003352.14|CACNB3	CACNB3	protein_coding	1.0627	4.7543	66.75	347.75	3.27631	1.71207	8.49e-09	5.31e-07
ENSMUSG00000025428.15|ATP5A1	ATP5A1	protein_coding	102.516	77.2421	4751.75	4163.25	0.778535	-0.361166	8.78e-09	5.48e-07
ENSMUSG00000028528.17|DNAJC6	DNAJC6	protein_coding	0	0.68755	0	72.25	3.97105	1.98952	9.25e-09	5.71e-07
ENSMUSG00000033542.13|ARHGEF5	ARHGEF5	protein_coding	0.835225	3.93205	124.5	648	3.14956	1.65515	9.24e-09	5.71e-07
ENSMUSG00000050503.9|FBXL22	FBXL22	protein_coding	2.1694	6.41195	134	451	2.63122	1.39573	9.26e-09	5.71e-07
ENSMUSG00000103216.1|GM37248	GM37248	TEC	9.03375	14.5585	427.25	775	1.6533	0.725351	9.56e-09	5.86e-07
ENSMUSG00000034522.10|ZFP395	ZFP395	protein_coding	5.98933	2.44068	417.75	193.25	0.449327	-1.15416	9.56e-09	5.86e-07
ENSMUSG00000020601.8|TRIB2	TRIB2	protein_coding	7.041	15.2637	470.75	1116.25	2.06737	1.0478	9.76e-09	5.96e-07
ENSMUSG00000049791.4|FZD4	FZD4	protein_coding	1.9569	0.20225	194	20.75	0.26093	-1.93826	9.82e-09	5.98e-07
ENSMUSG00000004328.15|HIF3A	HIF3A	protein_coding	0.0095	0.7708	0.75	86.25	3.97617	1.99138	9.87e-09	5.99e-07
ENSMUSG00000067336.6|BMPR2	BMPR2	protein_coding	2.10427	4.85668	558.25	1474.5	2.03899	1.02785	1.02e-08	6.18e-07
ENSMUSG00000036106.15|PRR5	PRR5	protein_coding	0.48555	2.60363	15	83.5	3.5147	1.8134	1.03e-08	6.21e-07
ENSMUSG00000080937.1|GM13510	GM13510	processed_pseudogene	0.1533	4.864	1.25	32.25	3.98839	1.99581	1.05e-08	6.28e-07
ENSMUSG00000029823.16|LUC7L2	LUC7L2	protein_coding	35.9839	28.8594	6510.5	6000	0.755718	-0.40408	1.14e-08	6.83e-07
ENSMUSG00000029804.17|HERC3	HERC3	protein_coding	9.9579	16.8991	1363.75	2666.75	1.55745	0.639183	1.16e-08	6.9e-07
ENSMUSG00000040498.7|IGSF23	IGSF23	protein_coding	0.752525	4.22687	23	173.5	3.60612	1.85045	1.23e-08	7.3e-07
ENSMUSG00000041773.8|ENC1	ENC1	protein_coding	6.32517	15.2681	429.25	1237.25	2.25409	1.17254	1.24e-08	7.32e-07
ENSMUSG00000021556.12|GOLM1	GOLM1	protein_coding	11.8406	18.0349	776.75	1377.75	1.50693	0.591613	1.26e-08	7.43e-07
ENSMUSG00000099767.1|GM28884	GM28884	lncRNA	0.4007	1.8955	24.75	124.25	3.28981	1.718	1.43e-08	8.39e-07
ENSMUSG00000023927.15|SATB1	SATB1	protein_coding	16.4837	25.5204	4670.25	8188	1.40922	0.494893	1.43e-08	8.39e-07
ENSMUSG00000055805.15|FMNL1	FMNL1	protein_coding	95.1695	123.733	6954	10251.5	1.4094	0.495083	1.5e-08	8.76e-07
ENSMUSG00000068735.14|TRP53I11	TRP53I11	protein_coding	13.3496	23.8456	733.5	1480.75	1.82738	0.869773	1.51e-08	8.8e-07
ENSMUSG00000034573.14|PTPN13	PTPN13	protein_coding	4.0003	8.83597	736.75	1792.5	1.95647	0.968253	1.53e-08	8.85e-07
ENSMUSG00000032688.9|MALT1	MALT1	protein_coding	20.1927	15.178	5422.25	4791.75	0.698814	-0.517021	2.04e-08	1.18e-06
ENSMUSG00000046876.16|ATXN1	ATXN1	protein_coding	26.1103	41.5136	5403	9681.5	1.40678	0.4924	2.19e-08	1.26e-06
ENSMUSG00000096349.1|GM22513	GM22513	snRNA	1584.04	2633.91	3736	7049.5	1.69687	0.762877	2.3e-08	1.32e-06
ENSMUSG00000046245.13|PILRA	PILRA	protein_coding	1.6282	0.143375	74.75	7	0.266336	-1.90868	2.32e-08	1.33e-06
ENSMUSG00000112963.1|GM6093	GM6093	lncRNA	0.830725	0	41.75	0	0.261714	-1.93394	2.4e-08	1.37e-06
ENSMUSG00000020387.15|JADE2	JADE2	protein_coding	13.8722	8.80565	2236.75	1591	0.619646	-0.690484	2.53e-08	1.44e-06
ENSMUSG00000061983.7|RPS12	RPS12	protein_coding	114.877	88.7651	3494.5	3105	0.758804	-0.3982	2.82e-08	1.6e-06
ENSMUSG00000016256.10|CTSZ	CTSZ	protein_coding	32.6095	57.7445	673	1414.5	1.84658	0.884852	2.85e-08	1.61e-06
ENSMUSG00000019189.13|RNF145	RNF145	protein_coding	18.2204	13.4108	2129.5	1814.25	0.686736	-0.542172	2.93e-08	1.65e-06
ENSMUSG00000020806.15|RHBDF2	RHBDF2	protein_coding	12.1549	23.8819	925	2187.75	1.89188	0.919819	3.09e-08	1.74e-06
ENSMUSG00000025232.8|HEXA	HEXA	protein_coding	9.16845	3.1654	259.75	105.75	0.423356	-1.24006	3.29e-08	1.84e-06
ENSMUSG00000068631.8|GM7676	GM7676	processed_pseudogene	8.34565	37.9105	38	193.5	3.29398	1.71983	3.67e-08	2.05e-06
ENSMUSG00000005824.7|TNFSF14	TNFSF14	protein_coding	14.2959	24.2849	380	782.75	1.82695	0.869438	3.73e-08	2.07e-06
ENSMUSG00000104449.1|GM37255	GM37255	TEC	2.55008	6.44765	117	333.75	2.34694	1.23078	3.78e-08	2.1e-06
ENSMUSG00000048578.11|MLEC	MLEC	protein_coding	41.9056	28.7963	3747	2997	0.70766	-0.498873	3.8e-08	2.1e-06
ENSMUSG00000022565.15|PLEC	PLEC	protein_coding	44.5383	63.2013	12124.8	19622.8	1.33448	0.416275	3.92e-08	2.16e-06
ENSMUSG00000042766.17|TRIM46	TRIM46	protein_coding	3.0642	7.86412	174.75	509.75	2.39896	1.26241	3.98e-08	2.19e-06
ENSMUSG00000037868.15|EGR2	EGR2	protein_coding	10.2381	18.8285	514.75	1091.75	1.91531	0.937575	5.16e-08	2.83e-06
ENSMUSG00000054364.5|RHOB	RHOB	protein_coding	29.7217	12.1328	1048.5	553.25	0.480821	-1.05643	5.27e-08	2.88e-06
ENSMUSG00000017009.3|SDC4	SDC4	protein_coding	5.46363	14.0367	216.25	585.75	2.37037	1.24511	5.39e-08	2.93e-06
ENSMUSG00000032092.5|MPZL2	MPZL2	protein_coding	0.20785	1.21427	20.75	152.75	3.4198	1.77391	5.52e-08	3e-06
ENSMUSG00000021866.15|ANXA11	ANXA11	protein_coding	8.9723	14.5443	539.5	1029.25	1.68732	0.754737	5.61e-08	3.04e-06
ENSMUSG00000083307.1|AA414768	AA414768	processed_pseudogene	0.794325	3.0953	15	68.75	3.08992	1.62757	5.99e-08	3.23e-06
ENSMUSG00000039220.16|PPP1R10	PPP1R10	protein_coding	18.08	29.5109	1512.75	2702	1.62132	0.69717	6.05e-08	3.25e-06
ENSMUSG00000006333.14|RPS9	RPS9	protein_coding	161.334	130.444	6059.25	5589.75	0.790477	-0.339204	6.61e-08	3.55e-06
ENSMUSG00000061477.4|RPS7	RPS7	protein_coding	99.6414	74.6796	3009.5	2606	0.758531	-0.39872	6.8e-08	3.64e-06
ENSMUSG00000066621.12|TECPR1	TECPR1	protein_coding	12.8072	21.3037	2460.75	4597	1.57563	0.655926	6.86e-08	3.66e-06
ENSMUSG00000046337.17|FAM178B	FAM178B	protein_coding	2.78963	0.500675	129	29.75	0.31796	-1.65308	6.92e-08	3.68e-06
ENSMUSG00000107476.3|ZFP862-PS	ZFP862-PS	transcribed_unitary_pseudogene	6.67577	17.6077	693	1943.25	2.35278	1.23437	7.02e-08	3.72e-06
ENSMUSG00000015133.17|LRRK1	LRRK1	protein_coding	14.0813	5.17037	2154.75	922	0.406467	-1.29879	7.42e-08	3.92e-06
ENSMUSG00000024576.14|CSNK1A1	CSNK1A1	protein_coding	40.4036	32.0477	6330.75	5841.25	0.758562	-0.398661	7.86e-08	4.14e-06
ENSMUSG00000102831.1|GM37382	GM37382	TEC	0.352125	4.3914	9.75	104	3.64535	1.86606	8.06e-08	4.23e-06
ENSMUSG00000094530.2|GM21399	GM21399	processed_pseudogene	28.478	49.4348	253.75	479	1.78931	0.839406	8.2e-08	4.29e-06
ENSMUSG00000040848.11|SFT2D2	SFT2D2	protein_coding	18.4017	12.9111	1579.5	1244	0.674857	-0.567346	8.31e-08	4.34e-06
ENSMUSG00000057738.14|SPTAN1	SPTAN1	protein_coding	27.8378	38.851	5565	9071.25	1.27964	0.355733	8.47e-08	4.41e-06
ENSMUSG00000003534.17|DDR1	DDR1	protein_coding	1.05018	3.6327	73.5	283.5	2.78309	1.47669	8.7e-08	4.52e-06
ENSMUSG00000037242.8|CLIC4	CLIC4	protein_coding	18.8004	11.8989	1841.5	1381.25	0.608338	-0.717055	8.73e-08	4.52e-06
ENSMUSG00000068744.12|PSRC1	PSRC1	protein_coding	1.26368	3.29078	63.75	184.25	2.42059	1.27536	8.9e-08	4.59e-06
ENSMUSG00000035208.16|SLFN8	SLFN8	protein_coding	30.9077	45.3077	1872	3097.25	1.4334	0.519445	9.06e-08	4.66e-06
ENSMUSG00000034792.8|GNA15	GNA15	protein_coding	14.9944	29.8995	479	1042.25	1.99382	0.995532	9.26e-08	4.75e-06
ENSMUSG00000053175.17|BCL3	BCL3	protein_coding	9.86325	16.9622	364.25	704.5	1.76559	0.820149	9.39e-08	4.8e-06
ENSMUSG00000030102.11|ITPR1	ITPR1	protein_coding	13.5295	23.1514	3730	7170.75	1.52547	0.609255	9.54e-08	4.86e-06
ENSMUSG00000055865.8|TAFA3	TAFA3	protein_coding	4.53442	8.141	308.25	646.25	1.84724	0.885373	9.85e-08	5.01e-06
ENSMUSG00000015745.9|PLEKHO1	PLEKHO1	protein_coding	3.46873	8.54433	113.75	312.5	2.35515	1.23582	1.02e-07	5.16e-06
ENSMUSG00000079427.10|MTHFSL	MTHFSL	protein_coding	2.8283	5.18163	201.75	420.5	1.78226	0.833708	1.06e-07	5.37e-06
ENSMUSG00000049804.9|ARMCX4	ARMCX4	protein_coding	2.17545	4.8216	256	687.5	2.0208	1.01493	1.1e-07	5.55e-06
ENSMUSG00000020661.15|DNMT3A	DNMT3A	protein_coding	10.8639	7.08798	2704.25	2095.25	0.627514	-0.672281	1.12e-07	5.61e-06
ENSMUSG00000034574.10|DAAM1	DAAM1	protein_coding	1.22222	0.259175	149.75	37.25	0.330321	-1.59806	1.18e-07	5.93e-06
ENSMUSG00000046971.7|PLA2G4F	PLA2G4F	protein_coding	2.02858	4.81485	95.75	252.25	2.31461	1.21077	1.2e-07	6.01e-06
ENSMUSG00000044583.13|TLR7	TLR7	protein_coding	1.91033	5.39173	110.5	360	2.51992	1.33338	1.23e-07	6.12e-06
ENSMUSG00000078812.10|EIF5A	EIF5A	protein_coding	125.321	78.7559	4363	3217.25	0.656389	-0.607376	1.24e-07	6.17e-06
ENSMUSG00000025743.14|SDC3	SDC3	protein_coding	6.61105	1.73905	567	182.75	0.349941	-1.51482	1.24e-07	6.17e-06
ENSMUSG00000002985.16|APOE	APOE	protein_coding	38.1452	4.68867	1123.75	150.75	0.290653	-1.78263	1.26e-07	6.22e-06
ENSMUSG00000018920.11|CXCL16	CXCL16	protein_coding	7.59687	1.61538	327	76.75	0.323956	-1.62613	1.27e-07	6.26e-06
ENSMUSG00000028885.8|SMPDL3B	SMPDL3B	protein_coding	8.74163	17.8959	253.25	574	2.12055	1.08444	1.29e-07	6.32e-06
ENSMUSG00000020038.10|CRY1	CRY1	protein_coding	7.73105	14.0356	389.5	806	1.80873	0.854975	1.35e-07	6.6e-06
ENSMUSG00000102051.1|LY6A2	LY6A2	transcribed_unprocessed_pseudogene	2.84105	8.57085	32.5	116.75	2.68207	1.42335	1.36e-07	6.66e-06
ENSMUSG00000026748.13|PLXDC2	PLXDC2	protein_coding	3.26365	7.46045	348.5	858.75	2.05129	1.03653	1.43e-07	6.94e-06
ENSMUSG00000037580.10|GCH1	GCH1	protein_coding	4.779	8.5695	450.75	928.75	1.67278	0.742245	1.43e-07	6.94e-06
ENSMUSG00000047044.7|D030056L22RIK	D030056L22RIK	protein_coding	10.1305	16.5717	253.25	472.25	1.66261	0.733449	1.46e-07	7.07e-06
ENSMUSG00000044533.15|RPS2	RPS2	protein_coding	294.954	198.872	8052.75	6423.5	0.695815	-0.523225	1.48e-07	7.17e-06
ENSMUSG00000030257.16|SRGAP3	SRGAP3	protein_coding	12.3985	3.49215	1836	584.75	0.350948	-1.51067	1.54e-07	7.44e-06
ENSMUSG00000034403.16|PJA1	PJA1	protein_coding	17.7039	28.4642	888.25	1696	1.62463	0.700115	1.56e-07	7.51e-06
ENSMUSG00000034349.14|SMC4	SMC4	protein_coding	41.5596	32.7323	3230	2909	0.786396	-0.346672	1.57e-07	7.51e-06
ENSMUSG00000005465.9|IL27RA	IL27RA	protein_coding	31.9621	20.3271	1674.75	1221	0.696582	-0.521634	1.61e-07	7.68e-06
ENSMUSG00000049047.11|ARMCX3	ARMCX3	protein_coding	1.19772	2.93527	62	186	2.31052	1.20822	1.66e-07	7.92e-06
ENSMUSG00000030560.17|CTSC	CTSC	protein_coding	34.1915	18.2013	2826.5	1815	0.561772	-0.831943	1.7e-07	8.09e-06
ENSMUSG00000090124.7|UGT1A7C	UGT1A7C	protein_coding	2.00142	0.187175	127.5	12.5	0.288848	-1.79162	1.88e-07	8.93e-06
ENSMUSG00000031490.6|EIF4EBP1	EIF4EBP1	protein_coding	4.44822	1.06397	145.25	42	0.345138	-1.53476	1.89e-07	8.96e-06
ENSMUSG00000075591.2|GM10874	GM10874	lncRNA	2.47805	0.32475	85.75	13.5	0.30137	-1.73039	1.91e-07	8.99e-06
ENSMUSG00000029344.14|TPST2	TPST2	protein_coding	21.0788	32.5102	880.5	1592.75	1.60345	0.681182	1.92e-07	9.05e-06
ENSMUSG00000036606.17|PLXNB2	PLXNB2	protein_coding	2.74498	0.582275	300.75	71	0.33064	-1.59667	1.97e-07	9.26e-06
ENSMUSG00000032238.17|RORA	RORA	protein_coding	16.9877	28.2733	3363.25	6206.25	1.50763	0.592278	1.99e-07	9.3e-06
ENSMUSG00000034957.10|CEBPA	CEBPA	protein_coding	2.9952	0.4671	112.75	22.75	0.313081	-1.67539	2.09e-07	9.78e-06
ENSMUSG00000034220.7|GPC1	GPC1	protein_coding	3.78368	1.11088	307.25	102.75	0.374673	-1.4163	2.11e-07	9.8e-06
ENSMUSG00000097250.1|GM26771	GM26771	lncRNA	0.29195	2.95432	4.75	63.25	3.50314	1.80865	2.14e-07	9.93e-06
ENSMUSG00000033777.4|TLR13	TLR13	protein_coding	3.4497	0.565775	208.5	36	0.308536	-1.69649	2.15e-07	9.93e-06
ENSMUSG00000034707.7|GNS	GNS	protein_coding	5.0734	1.7621	703	274.75	0.393655	-1.345	2.2e-07	1.01e-05
ENSMUSG00000042035.11|IGSF3	IGSF3	protein_coding	2.32855	0.390325	312.25	59	0.310054	-1.68941	2.24e-07	1.03e-05
ENSMUSG00000032285.15|DNAJA4	DNAJA4	protein_coding	13.5499	4.5302	739.5	286.75	0.410531	-1.28444	2.31e-07	1.06e-05
ENSMUSG00000027122.15|ARL14EP	ARL14EP	protein_coding	20.5562	10.4754	1600.5	873	0.531785	-0.911084	2.45e-07	1.12e-05
ENSMUSG00000073139.9|TMEM185A	TMEM185A	protein_coding	3.23643	7.16435	123.5	311	2.13171	1.09201	2.51e-07	1.15e-05
ENSMUSG00000074277.4|PHLDB3	PHLDB3	protein_coding	2.1923	5.54185	96.5	293.25	2.38861	1.25617	2.54e-07	1.16e-05
ENSMUSG00000024672.11|MS4A7	MS4A7	protein_coding	1.5955	0.076075	95.75	6	0.287547	-1.79813	2.56e-07	1.16e-05
ENSMUSG00000004207.14|PSAP	PSAP	protein_coding	126.754	75.6379	5028.25	3520.25	0.608675	-0.716257	2.62e-07	1.19e-05
ENSMUSG00000039208.15|METRNL	METRNL	protein_coding	10.2361	3.29745	236.25	95	0.410396	-1.28491	2.7e-07	1.22e-05
ENSMUSG00000004951.10|HSPB1	HSPB1	protein_coding	4.71683	0.422275	72.25	8.75	0.294209	-1.76509	2.72e-07	1.23e-05
ENSMUSG00000015340.10|CYBB	CYBB	protein_coding	7.2212	1.53493	577.25	131.5	0.324522	-1.62361	2.79e-07	1.26e-05
ENSMUSG00000022489.6|PDE1B	PDE1B	protein_coding	2.89493	6.41082	235.5	579.75	2.11131	1.07814	2.97e-07	1.33e-05
ENSMUSG00000087496.1|GM13523	GM13523	lncRNA	0.0539	4.0586	0.5	30.5	3.38481	1.75907	3.07e-07	1.37e-05
ENSMUSG00000030103.11|BHLHE40	BHLHE40	protein_coding	189.532	150.904	13527.8	12114.2	0.737945	-0.438415	3.33e-07	1.49e-05
ENSMUSG00000019852.7|ARFGEF3	ARFGEF3	protein_coding	0.2255	1.3277	51.25	318	3.21363	1.6842	3.45e-07	1.54e-05
ENSMUSG00000008668.15|RPS18	RPS18	protein_coding	180.107	129.06	6558	5492.5	0.748325	-0.418264	3.49e-07	1.55e-05
ENSMUSG00000030830.18|ITGAL	ITGAL	protein_coding	145.856	178.547	14366.2	19923.2	1.28473	0.361469	3.64e-07	1.61e-05
ENSMUSG00000079037.9|PRNP	PRNP	protein_coding	2.43565	6.0816	81.25	232.25	2.35184	1.23379	3.74e-07	1.65e-05
ENSMUSG00000057706.7|MEX3B	MEX3B	protein_coding	4.74012	8.06408	238.25	477	1.78432	0.835375	3.77e-07	1.67e-05
ENSMUSG00000028884.14|RPA2	RPA2	protein_coding	19.3658	10.5289	879.75	566.25	0.589653	-0.762062	3.93e-07	1.73e-05
ENSMUSG00000022797.16|TFRC	TFRC	protein_coding	48.1302	30.4952	4327.75	3335.5	0.643651	-0.635648	4e-07	1.75e-05
ENSMUSG00000027002.13|NCKAP1	NCKAP1	protein_coding	4.34157	8.91897	315.5	756.25	1.94895	0.962699	4.62e-07	2.02e-05
ENSMUSG00000000247.11|LHX2	LHX2	protein_coding	0.163675	1.19445	11	89	3.34351	1.74136	4.86e-07	2.12e-05
ENSMUSG00000022885.16|ST6GAL1	ST6GAL1	protein_coding	3.16872	12.3756	220	1153.25	2.85409	1.51303	5.16e-07	2.25e-05
ENSMUSG00000026193.15|FN1	FN1	protein_coding	3.78975	0.467075	668.25	74.75	0.302504	-1.72497	5.22e-07	2.27e-05
ENSMUSG00000025058.4|5430427O19RIK	5430427O19RIK	protein_coding	5.30377	8.89275	294.25	580.5	1.68981	0.756864	5.32e-07	2.31e-05
ENSMUSG00000049516.9|SPTY2D1	SPTY2D1	protein_coding	28.7299	41.9599	2944	4909	1.36042	0.444048	5.41e-07	2.34e-05
ENSMUSG00000025574.13|TK1	TK1	protein_coding	8.15617	4.39412	615	388.75	0.568041	-0.815932	5.65e-07	2.44e-05
ENSMUSG00000001248.15|GRAMD1A	GRAMD1A	protein_coding	46.0651	73.3047	3591.25	6533.25	1.5758	0.656083	5.71e-07	2.46e-05
ENSMUSG00000043629.12|1700019D03RIK	1700019D03RIK	protein_coding	1.98372	0.1893	128.25	12.5	0.302172	-1.72656	5.94e-07	2.55e-05
ENSMUSG00000084149.1|GM12944	GM12944	processed_pseudogene	1.2429	7.84012	8.5	58.75	3.24391	1.69773	6.08e-07	2.6e-05
ENSMUSG00000068220.6|LGALS1	LGALS1	protein_coding	356.483	454.542	4710	6709.25	1.44793	0.533991	6.08e-07	2.6e-05
ENSMUSG00000001665.11|GSTT3	GSTT3	protein_coding	1.2627	3.7408	75.5	237.25	2.54338	1.34675	6.18e-07	2.63e-05
ENSMUSG00000021636.15|MARVELD2	MARVELD2	protein_coding	2.58632	6.28705	122.25	350.25	2.3196	1.21387	6.28e-07	2.67e-05
ENSMUSG00000031320.9|RPS4X	RPS4X	protein_coding	248.329	192.461	6031	5421.25	0.811682	-0.301013	6.44e-07	2.73e-05
ENSMUSG00000017132.17|CYTH1	CYTH1	protein_coding	21.8849	33.6512	1299.25	2375.25	1.58556	0.664995	6.62e-07	2.8e-05
ENSMUSG00000032328.12|TMEM30A	TMEM30A	protein_coding	30.1095	42.5047	2512	3955.25	1.35076	0.433766	6.75e-07	2.85e-05
ENSMUSG00000020828.13|PLD2	PLD2	protein_coding	4.4131	2.0708	415.75	223.25	0.498014	-1.00574	6.97e-07	2.94e-05
ENSMUSG00000071552.5|TIGIT	TIGIT	protein_coding	78.309	114.924	1058.25	1709	1.58627	0.665639	7.01e-07	2.94e-05
ENSMUSG00000024424.15|TTC39C	TTC39C	protein_coding	14.2046	29.8263	1533	3487.75	1.84598	0.884386	7.09e-07	2.97e-05
ENSMUSG00000022346.15|MYC	MYC	protein_coding	26.6912	12.1295	1076.75	593.5	0.523956	-0.932483	7.22e-07	3.02e-05
ENSMUSG00000021411.16|PXDC1	PXDC1	protein_coding	3.26567	0.36325	146.25	19.75	0.308121	-1.69843	7.3e-07	3.04e-05
ENSMUSG00000104835.4|GM5547	GM5547	lncRNA	9.03937	23.6072	111	293.25	2.30869	1.20707	7.35e-07	3.05e-05
ENSMUSG00000029217.16|TEC	TEC	protein_coding	4.2429	7.72222	231.25	508	1.81566	0.86049	7.33e-07	3.05e-05
ENSMUSG00000040463.16|MYBBP1A	MYBBP1A	protein_coding	25.7426	15.5168	2224	1602.25	0.626367	-0.67492	7.84e-07	3.25e-05
ENSMUSG00000028691.12|PRDX1	PRDX1	protein_coding	14.1881	20.1328	643.5	1029.25	1.45607	0.542081	7.9e-07	3.26e-05
ENSMUSG00000020827.18|MINK1	MINK1	protein_coding	31.6946	23.2841	2943.25	2558.5	0.73365	-0.446837	7.95e-07	3.28e-05
ENSMUSG00000016496.7|CD274	CD274	protein_coding	27.91	44.336	1513.75	2822.5	1.53823	0.621271	8.31e-07	3.42e-05
ENSMUSG00000020460.15|RPS27A	RPS27A	protein_coding	73.4572	51.3653	2168.5	1763	0.747843	-0.419192	8.39e-07	3.44e-05
ENSMUSG00000088185.1|SCARNA2	SCARNA2	scaRNA	664.007	773.613	4138.75	5579	1.39893	0.484323	8.43e-07	3.45e-05
ENSMUSG00000029075.6|TNFRSF4	TNFRSF4	protein_coding	72.8537	35.3717	1461.25	805.5	0.579441	-0.787266	8.46e-07	3.46e-05
ENSMUSG00000030553.3|PGPEP1L	PGPEP1L	protein_coding	0.0523	1.50303	1	23.5	3.24688	1.69906	8.56e-07	3.49e-05
ENSMUSG00000049103.14|CCR2	CCR2	protein_coding	20.8301	40.6213	2101.25	4772	1.74661	0.804556	8.66e-07	3.52e-05
ENSMUSG00000047648.13|FBXO30	FBXO30	protein_coding	5.7389	9.99982	444.25	892.25	1.68727	0.754688	8.74e-07	3.54e-05
ENSMUSG00000083621.1|GM14586	GM14586	processed_pseudogene	357.815	221.195	2151.25	1537.5	0.688447	-0.538583	8.79e-07	3.56e-05
ENSMUSG00000027463.14|SLC52A3	SLC52A3	protein_coding	5.23888	10.3748	212.5	498.75	2.01984	1.01424	9e-07	3.63e-05
ENSMUSG00000040659.3|EFHD2	EFHD2	protein_coding	70.1659	44.6099	2455	1793	0.707481	-0.499236	8.99e-07	3.63e-05
ENSMUSG00000024953.17|PRDX5	PRDX5	protein_coding	23.9586	13.6831	746.25	501	0.633877	-0.657725	9.22e-07	3.71e-05
ENSMUSG00000032093.7|CD3E	CD3E	protein_coding	96.9324	79.7674	5841.75	5519	0.788819	-0.342234	9.24e-07	3.71e-05
ENSMUSG00000100170.1|GM28942	GM28942	lncRNA	4.9564	18.7538	24.75	131	2.88084	1.52649	9.46e-07	3.78e-05
ENSMUSG00000110917.1|GM33056	GM33056	lncRNA	0.0479	1.437	1	24.5	3.22675	1.69008	9.73e-07	3.88e-05
ENSMUSG00000008384.8|SERTAD1	SERTAD1	protein_coding	24.0313	33.0168	480.5	794.25	1.47573	0.561433	9.92e-07	3.95e-05
ENSMUSG00000033730.4|EGR3	EGR3	protein_coding	8.9036	15.01	590.5	1099	1.70175	0.767016	1.01e-06	4.03e-05
ENSMUSG00000040552.8|C3AR1	C3AR1	protein_coding	6.11045	0.670375	370	41.5	0.308949	-1.69456	1.03e-06	4.07e-05
ENSMUSG00000029726.16|MEPCE	MEPCE	protein_coding	16.4478	24.4357	877.5	1451.75	1.52448	0.608321	1.07e-06	4.23e-05
ENSMUSG00000036305.7|RPL39-PS	RPL39-PS	processed_pseudogene	304.427	211.954	678.5	548.5	0.745587	-0.423551	1.08e-06	4.26e-05
ENSMUSG00000025393.12|ATP5B	ATP5B	protein_coding	94.901	71.1789	5949.75	5261.25	0.730102	-0.45383	1.11e-06	4.36e-05
ENSMUSG00000091556.8|GM14569	GM14569	protein_coding	0.114475	3.19685	12	354.25	3.20252	1.67921	1.11e-06	4.38e-05
ENSMUSG00000026341.16|ACTR3	ACTR3	protein_coding	74.3299	58.9173	5164	4725.5	0.776513	-0.364917	1.15e-06	4.5e-05
ENSMUSG00000069682.6|GM10275	GM10275	transcribed_processed_pseudogene	273.699	180.086	2601	1984.75	0.718435	-0.47707	1.17e-06	4.58e-05
ENSMUSG00000060600.15|ENO3	ENO3	protein_coding	9.087	3.28805	229.25	106.75	0.451886	-1.14597	1.21e-06	4.72e-05
ENSMUSG00000024538.8|PPIC	PPIC	protein_coding	3.58562	0.8293	75.75	24.25	0.366284	-1.44896	1.28e-06	4.99e-05
ENSMUSG00000059070.16|RPL18	RPL18	protein_coding	89.032	64.6621	5339	4528.5	0.767762	-0.381269	1.29e-06	5.03e-05
ENSMUSG00000047867.11|GIMAP6	GIMAP6	protein_coding	63.6019	38.1642	3376	2411	0.630539	-0.665342	1.32e-06	5.12e-05
ENSMUSG00000038708.10|GOLGA4	GOLGA4	protein_coding	15.9352	12.4245	3251.25	2872.5	0.711493	-0.491078	1.32e-06	5.12e-05
ENSMUSG00000032802.8|SRXN1	SRXN1	protein_coding	6.1131	11.6646	257	528.75	1.94677	0.961082	1.35e-06	5.22e-05
ENSMUSG00000021200.14|ASB2	ASB2	protein_coding	1.70372	0.2152	93	17.25	0.322963	-1.63056	1.37e-06	5.29e-05
ENSMUSG00000040152.8|THBS1	THBS1	protein_coding	3.72187	1.20185	329	110.25	0.391264	-1.35379	1.44e-06	5.52e-05
ENSMUSG00000004730.15|ADGRE1	ADGRE1	protein_coding	4.04272	0.52625	181.5	28.25	0.318381	-1.65117	1.46e-06	5.59e-05
ENSMUSG00000035161.7|INTS6	INTS6	protein_coding	7.37268	11.3726	1839.5	3229.25	1.42088	0.506789	1.51e-06	5.8e-05
ENSMUSG00000010142.12|TNFRSF13B	TNFRSF13B	protein_coding	3.4222	6.78763	145.5	356	1.98134	0.986478	1.55e-06	5.93e-05
ENSMUSG00000028398.8|DMAC1	DMAC1	protein_coding	18.8775	9.41188	211.25	122.5	0.556334	-0.845978	1.62e-06	6.17e-05
ENSMUSG00000031258.4|XKRX	XKRX	protein_coding	0.0298	1.01277	1.25	57	3.12127	1.64213	1.64e-06	6.25e-05
ENSMUSG00000021242.9|NPC2	NPC2	protein_coding	30.3757	19.9496	2466.25	1928.5	0.661695	-0.595761	1.68e-06	6.36e-05
ENSMUSG00000076754.2|TRGV2	TRGV2	TR_V_gene	14.0626	3.9558	102.25	35.25	0.394018	-1.34367	1.68e-06	6.38e-05
ENSMUSG00000013275.9|SLC41A1	SLC41A1	protein_coding	8.0089	12.3411	597.25	1031.25	1.5656	0.646711	1.69e-06	6.39e-05
ENSMUSG00000018476.7|KDM6B	KDM6B	protein_coding	20.077	36.5177	2121.25	4398.5	1.68875	0.755958	1.85e-06	6.95e-05
ENSMUSG00000078921.3|TGTP2	TGTP2	protein_coding	12.4349	19.9187	542.5	1039.75	1.61522	0.691727	1.85e-06	6.95e-05
ENSMUSG00000045658.16|PID1	PID1	protein_coding	1.22875	0.26795	141.75	37.25	0.353785	-1.49906	1.89e-06	7.1e-05
ENSMUSG00000063856.7|GPX1	GPX1	protein_coding	39.0936	24.5755	845.5	615.5	0.704828	-0.504657	2.1e-06	7.86e-05
ENSMUSG00000039428.11|TMEM135	TMEM135	protein_coding	7.27505	4.4969	836.25	582.5	0.596298	-0.745894	2.14e-06	8e-05
ENSMUSG00000028214.13|GEM	GEM	protein_coding	78.7894	52.0868	2494.5	1844	0.693924	-0.52715	2.15e-06	8.01e-05
ENSMUSG00000036737.12|OXSR1	OXSR1	protein_coding	14.693	28.6784	1172.5	2425.25	1.7647	0.819426	2.2e-06	8.19e-05
ENSMUSG00000074629.3|4930518I15RIK	4930518I15RIK	TEC	2.0316	5.98187	50.5	150	2.47176	1.30554	2.35e-06	8.75e-05
ENSMUSG00000056537.11|RLIM	RLIM	protein_coding	30.846	24.7224	4095	3842	0.773886	-0.369808	2.4e-06	8.88e-05
ENSMUSG00000048878.6|HEXIM1	HEXIM1	protein_coding	41.004	58.5358	2148.5	3584	1.42378	0.50973	2.42e-06	8.94e-05
ENSMUSG00000038264.8|SEMA7A	SEMA7A	protein_coding	14.5216	30.3802	705.25	1673	2.02963	1.02122	2.46e-06	9.08e-05
ENSMUSG00000102918.1|PCDHGC3	PCDHGC3	protein_coding	3.13408	8.93323	255.25	869.25	2.43015	1.28105	2.53e-06	9.32e-05
ENSMUSG00000002190.13|CLGN	CLGN	protein_coding	0.392925	1.67677	22.25	105.5	2.84281	1.50732	2.57e-06	9.44e-05
ENSMUSG00000085063.1|GM16024	GM16024	lncRNA	0.08295	6.01567	0.25	19.25	3.05084	1.60921	2.57e-06	9.44e-05
ENSMUSG00000076795.6|TRAV8D-2	TRAV8D-2	TR_V_gene	11.8755	0.72885	62.75	4	0.321089	-1.63895	2.6e-06	9.52e-05
ENSMUSG00000032899.14|STYK1	STYK1	protein_coding	9.59475	23.1506	808	2129.75	2.10967	1.07702	2.63e-06	9.6e-05
ENSMUSG00000078122.4|F630028O10RIK	F630028O10RIK	lncRNA	0.8137	0.010025	36.75	1	0.327753	-1.60932	2.63e-06	9.6e-05
ENSMUSG00000015837.15|SQSTM1	SQSTM1	protein_coding	77.6938	96.2191	3918.25	5517	1.38455	0.469417	2.73e-06	9.92e-05
ENSMUSG00000022234.15|CCT5	CCT5	protein_coding	56.5119	39.5462	2309.5	1889.5	0.766575	-0.383502	2.82e-06	0.000102507
ENSMUSG00000086263.1|4930519D14RIK	4930519D14RIK	lncRNA	0.0499	1.70617	1	32.5	3.05254	1.61001	2.98e-06	0.00010805
ENSMUSG00000023571.4|C1QTNF12	C1QTNF12	protein_coding	7.55868	3.0591	149.25	73.25	0.484968	-1.04404	3.04e-06	0.000109814
ENSMUSG00000025044.16|MSR1	MSR1	protein_coding	1.4873	0.211175	139.5	20	0.331101	-1.59466	3.04e-06	0.000109814
ENSMUSG00000040495.4|CHRM4	CHRM4	protein_coding	3.47282	8.45485	79	217.5	2.27527	1.18604	3.07e-06	0.000110643
ENSMUSG00000031066.10|USP11	USP11	protein_coding	5.95688	3.6395	416.75	285	0.607671	-0.718639	3.2e-06	0.000114843
ENSMUSG00000104125.1|GM37488	GM37488	TEC	16.9988	26.7458	838.5	1595	1.5779	0.658007	3.2e-06	0.000114931
ENSMUSG00000037563.15|RPS16	RPS16	protein_coding	258.386	190.295	4865.75	4134.5	0.769435	-0.378129	3.26e-06	0.000116603
ENSMUSG00000002603.15|TGFB1	TGFB1	protein_coding	38.5618	52.4331	2874.25	4517.5	1.36575	0.44969	3.41e-06	0.000121678
ENSMUSG00000036890.13|GTDC1	GTDC1	protein_coding	4.86632	9.63758	577.25	1236.5	1.81048	0.856369	3.44e-06	0.000122453
ENSMUSG00000116812.1|GM2792	GM2792	unprocessed_pseudogene	0.040725	1.53543	1.5	69.5	2.98908	1.5797	3.47e-06	0.000123589
ENSMUSG00000028234.6|RPS20	RPS20	protein_coding	75.91	58.3168	4585	4072.75	0.775559	-0.366692	3.53e-06	0.000125211
ENSMUSG00000041130.10|ZFP598	ZFP598	protein_coding	30.2691	21.3458	1743	1431.75	0.741545	-0.431395	3.58e-06	0.000126875
ENSMUSG00000032640.10|CHSY1	CHSY1	protein_coding	82.4467	60.0379	5068.75	4359.5	0.763534	-0.389235	3.59e-06	0.000127051
ENSMUSG00000023349.14|CLEC4N	CLEC4N	protein_coding	1.79052	0.017425	37.75	0.75	0.335067	-1.57748	3.65e-06	0.000128725
ENSMUSG00000112825.1|GM9118	GM9118	processed_pseudogene	40.6463	20.8116	456.25	274.5	0.578825	-0.7888	3.66e-06	0.000128841
ENSMUSG00000020593.16|LPIN1	LPIN1	protein_coding	6.36552	3.73307	947.25	676.5	0.567446	-0.817445	3.67e-06	0.000129157
ENSMUSG00000027199.14|GATM	GATM	protein_coding	3.8609	0.39125	154.5	21.75	0.32768	-1.60964	3.71e-06	0.000130283
ENSMUSG00000041164.15|ZMIZ2	ZMIZ2	protein_coding	51.7573	37.2864	3598.5	2969.5	0.747434	-0.419982	3.79e-06	0.000132825
ENSMUSG00000037341.14|SLC9A7	SLC9A7	protein_coding	2.0798	4.74485	114	333.75	2.13204	1.09223	3.81e-06	0.000132974
ENSMUSG00000047749.2|ZC3HAV1L	ZC3HAV1L	protein_coding	3.48977	7.48078	342	800.25	1.91381	0.936451	3.83e-06	0.00013343
ENSMUSG00000006800.14|SULF2	SULF2	protein_coding	1.99238	0.293825	179.5	28.5	0.338056	-1.56466	4.03e-06	0.000140093
ENSMUSG00000037824.6|TSPAN14	TSPAN14	protein_coding	26.2813	33.4546	1046.5	1533.75	1.34803	0.430853	4.04e-06	0.000140333
ENSMUSG00000037860.15|AIM2	AIM2	protein_coding	20.1892	29.5565	1071.75	1757.5	1.46193	0.54787	4.05e-06	0.000140474
ENSMUSG00000022996.15|WNT10B	WNT10B	protein_coding	4.62335	7.351	231.75	423.5	1.6948	0.761119	4.08e-06	0.000141305
ENSMUSG00000028195.4|CCN1	CCN1	protein_coding	3.2489	9.62663	96.5	300	2.53709	1.34317	4.1e-06	0.000141669
ENSMUSG00000037279.13|OVOL2	OVOL2	protein_coding	0.337975	2.97335	10	89	3.04521	1.60654	4.13e-06	0.000142359
ENSMUSG00000029422.15|RSRC2	RSRC2	protein_coding	16.1538	24.2597	1947.75	3357	1.3552	0.43851	4.14e-06	0.000142442
ENSMUSG00000056124.5|B4GALT6	B4GALT6	protein_coding	0.747525	0.011375	61.75	2	0.337922	-1.56524	4.24e-06	0.00014566
ENSMUSG00000097440.2|GM6277	GM6277	lncRNA	2.4069	0.68205	154.5	57.75	0.403363	-1.30985	4.28e-06	0.00014667
ENSMUSG00000030036.8|MOGS	MOGS	protein_coding	26.0023	16.2598	1119	805.75	0.670814	-0.576015	4.3e-06	0.000147023
ENSMUSG00000036896.5|C1QC	C1QC	protein_coding	26.6848	2.12222	689.25	60.5	0.329623	-1.60111	4.43e-06	0.000151025
ENSMUSG00000031822.20|GSE1	GSE1	protein_coding	9.49188	14.5643	1483.75	2579.5	1.44676	0.532823	4.46e-06	0.000151828
ENSMUSG00000024663.20|RAB3IL1	RAB3IL1	protein_coding	1.0398	0.066225	106	10.25	0.329885	-1.59996	4.49e-06	0.000152731
ENSMUSG00000082677.1|GM15371	GM15371	unprocessed_pseudogene	2.20682	0.031575	27.5	0.75	0.335757	-1.57451	4.51e-06	0.000153181
ENSMUSG00000001270.9|CKB	CKB	protein_coding	4.33847	1.01733	179.25	46.5	0.373243	-1.42181	4.53e-06	0.000153261
ENSMUSG00000083107.1|GM5303	GM5303	processed_pseudogene	0.11055	1.15785	2	26.25	3.01232	1.59087	4.66e-06	0.00015749
ENSMUSG00000058567.6|GM2531	GM2531	pseudogene	11.2137	19.8562	83.25	166.25	1.82982	0.8717	4.69e-06	0.000158336
ENSMUSG00000017929.13|B4GALT5	B4GALT5	protein_coding	63.8026	73.2485	4096.5	5444.5	1.22405	0.291661	4.79e-06	0.000161319
ENSMUSG00000030695.16|ALDOA	ALDOA	protein_coding	362.328	260.987	15642.5	13205.2	0.784818	-0.349569	4.85e-06	0.000162845
ENSMUSG00000071041.4|IMPDH2-PS	IMPDH2-PS	processed_pseudogene	20.5857	11.2728	468.75	297.25	0.612909	-0.706255	4.94e-06	0.000165591
ENSMUSG00000110841.1|GPX4-PS2	GPX4-PS2	transcribed_processed_pseudogene	21.9242	10.8191	254.5	153	0.575929	-0.796037	4.95e-06	0.000165697
ENSMUSG00000026875.14|TRAF1	TRAF1	protein_coding	32.8477	26.4051	4329.25	3997.5	0.777707	-0.362702	5.07e-06	0.000169395
ENSMUSG00000028280.9|GABRR1	GABRR1	protein_coding	0.189125	1.57795	6.75	56.25	3.00737	1.5885	5.26e-06	0.000175437
ENSMUSG00000039637.15|CORO7	CORO7	protein_coding	14.5863	21.9419	1598.5	2799.25	1.46891	0.554751	5.35e-06	0.000177999
ENSMUSG00000032336.17|NPTN	NPTN	protein_coding	16.9676	25.7828	1576.25	2717.25	1.43849	0.524551	5.36e-06	0.000177999
ENSMUSG00000065523.1|MIR192	MIR192	miRNA	0.24095	11.5351	0.25	14.75	2.92061	1.54627	5.46e-06	0.000181135
ENSMUSG00000075284.10|WIPF1	WIPF1	protein_coding	78.4543	65.2245	6919.25	6609	0.788999	-0.341905	5.56e-06	0.0001842
ENSMUSG00000031842.14|PDE4C	PDE4C	protein_coding	0.68145	2.67735	57	243.25	2.70132	1.43367	5.73e-06	0.000189069
ENSMUSG00000022900.14|ILDR1	ILDR1	protein_coding	3.69393	6.61475	235.5	474.5	1.75037	0.807661	5.73e-06	0.000189069
ENSMUSG00000036362.2|P2RY13	P2RY13	protein_coding	0.833325	0.0098	30.25	0.75	0.342508	-1.54579	5.82e-06	0.000191518
ENSMUSG00000036492.12|RNF39	RNF39	protein_coding	0.24365	1.8208	6.5	54.75	2.98723	1.57881	5.86e-06	0.000192537
ENSMUSG00000037104.9|SOCS5	SOCS5	protein_coding	3.85948	1.40545	374.5	152	0.420414	-1.25012	6.12e-06	0.000200568
ENSMUSG00000024521.8|PMAIP1	PMAIP1	protein_coding	28.8781	40.7774	1181	1967.25	1.44027	0.526336	6.29e-06	0.000205937
ENSMUSG00000052759.7|GPR25	GPR25	protein_coding	0.225625	1.65678	4	35.75	2.9796	1.57512	6.33e-06	0.000206913
ENSMUSG00000000317.11|BCL6B	BCL6B	protein_coding	0.7035	2.3762	37.25	144.5	2.6034	1.3804	6.36e-06	0.000207221
ENSMUSG00000006589.8|APRT	APRT	protein_coding	32.7642	16.8271	754	472	0.584141	-0.775611	6.37e-06	0.000207221
ENSMUSG00000057329.7|BCL2	BCL2	protein_coding	35.3115	19.1527	4862	3400.5	0.545811	-0.873528	6.41e-06	0.000208306
ENSMUSG00000047676.6|RPSA-PS10	RPSA-PS10	processed_pseudogene	315.75	218.582	4126.75	3437	0.734848	-0.444482	6.43e-06	0.000208664
ENSMUSG00000041831.16|SYTL3	SYTL3	protein_coding	7.87627	13.274	592.25	1120.25	1.62791	0.703022	6.5e-06	0.000210362
ENSMUSG00000031447.7|LAMP1	LAMP1	protein_coding	29.0631	18.9703	1150	865.5	0.698681	-0.517293	6.63e-06	0.000214181
ENSMUSG00000110298.1|GM8189	GM8189	transcribed_unprocessed_pseudogene	1.5038	4.73742	67.75	214.75	2.50434	1.32443	6.68e-06	0.00021536
ENSMUSG00000024098.6|TWSG1	TWSG1	protein_coding	16.8671	11.203	1267.5	956.5	0.656793	-0.60649	6.7e-06	0.000215759
ENSMUSG00000036943.9|RAB8B	RAB8B	protein_coding	87.3057	70.7133	6091.5	5647	0.780292	-0.357913	6.75e-06	0.000217065
ENSMUSG00000015709.9|ARNT2	ARNT2	protein_coding	2.54445	0.5394	297.75	65.25	0.361459	-1.4681	6.89e-06	0.000221044
ENSMUSG00000031933.17|IZUMO1R	IZUMO1R	protein_coding	1.4165	3.24685	49.5	129	2.17153	1.11871	6.91e-06	0.000221248
ENSMUSG00000075010.5|AW112010	AW112010	lncRNA	435.964	545.859	5180.75	7001	1.2744	0.349813	7.03e-06	0.000224387
ENSMUSG00000021508.11|CXCL14	CXCL14	protein_coding	1.1062	0.008825	28.5	0.25	0.345887	-1.53163	7.03e-06	0.000224387
ENSMUSG00000051341.6|ZFP52	ZFP52	protein_coding	24.3647	38.0997	1162.5	1995.25	1.54806	0.630464	7.08e-06	0.000225402
ENSMUSG00000020063.16|SIRT1	SIRT1	protein_coding	10.5167	16.5467	842.25	1466.75	1.51633	0.600579	7.23e-06	0.000229844
ENSMUSG00000054871.5|TMEM158	TMEM158	protein_coding	1.29155	0.09955	35	2.75	0.338559	-1.56252	7.24e-06	0.000229844
ENSMUSG00000039087.17|RREB1	RREB1	protein_coding	5.089	10.4101	1055.5	2484.75	1.83788	0.878041	7.27e-06	0.00023017
ENSMUSG00000002808.7|EPDR1	EPDR1	protein_coding	0.85705	0.018025	35.5	1.5	0.344366	-1.53799	7.3e-06	0.000230943
ENSMUSG00000083179.3|GM12693	GM12693	processed_pseudogene	34.5939	18.5356	246.25	147	0.592957	-0.753999	7.32e-06	0.000231146
ENSMUSG00000054493.2|GM9947	GM9947	lncRNA	0.269625	1.8046	15.5	104.25	2.92809	1.54996	7.36e-06	0.000231766
ENSMUSG00000075425.10|GM13547	GM13547	protein_coding	0.674025	2.6035	8.75	36	2.72991	1.44885	7.38e-06	0.000232199
ENSMUSG00000042677.7|ZC3H12A	ZC3H12A	protein_coding	17.5118	23.5468	756	1154	1.4238	0.509752	7.58e-06	0.00023813
ENSMUSG00000053646.13|PLXNB1	PLXNB1	protein_coding	0.45895	1.8634	65.25	309	2.65413	1.40824	7.73e-06	0.000241819
ENSMUSG00000007029.16|VARS	VARS	protein_coding	39.893	26.6746	3328.5	2573	0.687579	-0.540402	7.73e-06	0.000241819
ENSMUSG00000025153.9|FASN	FASN	protein_coding	26.8616	18.7528	4376.5	3668.5	0.668961	-0.580007	7.76e-06	0.000242478
ENSMUSG00000087700.2|GM15283	GM15283	lncRNA	0.178875	0.9099	6	36	2.90898	1.54051	7.85e-06	0.000244581
ENSMUSG00000047180.8|NEURL3	NEURL3	protein_coding	52.7077	66.1851	2528.75	3582.5	1.32096	0.401582	7.9e-06	0.000245799
ENSMUSG00000021676.10|IQGAP2	IQGAP2	protein_coding	9.09148	15.4836	945.25	1925.75	1.56431	0.645528	7.92e-06	0.000246093
ENSMUSG00000022965.8|IFNGR2	IFNGR2	protein_coding	1.84882	0.1735	95	12.5	0.340255	-1.55531	8.05e-06	0.000249672
ENSMUSG00000042659.15|ARRDC4	ARRDC4	protein_coding	1.655	0.24245	104	20.25	0.348493	-1.5208	8.1e-06	0.000250771
ENSMUSG00000026558.13|UCK2	UCK2	protein_coding	13.2464	8.40212	1062.5	812	0.666343	-0.585663	8.27e-06	0.000255541
ENSMUSG00000044199.6|S1PR4	S1PR4	protein_coding	34.0649	48.2045	1216.75	2006.25	1.45053	0.536575	8.31e-06	0.000256427
ENSMUSG00000027639.16|SAMHD1	SAMHD1	protein_coding	22.7196	39.5134	3112.75	6276.75	1.53379	0.617105	8.46e-06	0.000260596
ENSMUSG00000109326.1|GM9165	GM9165	processed_pseudogene	0.0104	0.5605	0.25	20.25	2.8507	1.51132	8.72e-06	0.000268091
ENSMUSG00000030231.11|PLEKHA5	PLEKHA5	protein_coding	7.51075	12.1736	1032	1909.5	1.47019	0.556006	8.77e-06	0.000269057
ENSMUSG00000060227.15|CASC4	CASC4	protein_coding	2.21247	0.906325	194.75	100.5	0.470924	-1.08643	8.81e-06	0.000269865
ENSMUSG00000047675.15|RPS8	RPS8	protein_coding	266.676	194.144	6830.25	5658	0.773018	-0.371426	8.98e-06	0.000274215
ENSMUSG00000055725.11|PAQR3	PAQR3	protein_coding	2.15365	0.741375	249.75	92.75	0.41737	-1.2606	8.97e-06	0.000274215
ENSMUSG00000056116.18|H2-T22	H2-T22	protein_coding	68.8019	50.1343	3508.25	3001.5	0.764427	-0.38755	9.03e-06	0.000275143
ENSMUSG00000019970.15|SGK1	SGK1	protein_coding	14.6733	22.6093	1084.5	2015.25	1.50073	0.585666	9.27e-06	0.000281961
ENSMUSG00000030214.7|PLBD1	PLBD1	protein_coding	4.22795	0.5544	153.25	20.75	0.344533	-1.53728	9.3e-06	0.000282477
ENSMUSG00000026077.15|NPAS2	NPAS2	protein_coding	0.03825	0.869275	2.25	73	2.85892	1.51547	9.34e-06	0.000283156
ENSMUSG00000039153.17|RUNX2	RUNX2	protein_coding	31.903	44.5603	4219.75	6596.25	1.28313	0.359665	9.54e-06	0.000288752
ENSMUSG00000020021.4|FGD6	FGD6	protein_coding	1.22473	3.28125	152.75	495.75	2.17976	1.12417	9.57e-06	0.000288976
ENSMUSG00000061436.15|HIPK2	HIPK2	protein_coding	4.75575	9.75473	620.75	1460.75	1.88283	0.912901	9.58e-06	0.000288976
ENSMUSG00000062353.6|GM15772	GM15772	processed_pseudogene	328.881	238.267	2136	1765.75	0.765784	-0.384991	9.73e-06	0.00029302
ENSMUSG00000024331.11|DSC2	DSC2	protein_coding	0.522075	0	41.5	0	0.357398	-1.4844	9.8e-06	0.000294509
ENSMUSG00000082066.1|GM13904	GM13904	processed_pseudogene	10.352	3.54018	133.25	46.75	0.436201	-1.19693	9.92e-06	0.000297797
ENSMUSG00000018583.5|G3BP1	G3BP1	protein_coding	26.3197	20.7791	2741.5	2509.75	0.758247	-0.399259	1.01e-05	0.000302792
ENSMUSG00000055733.6|NAP1L3	NAP1L3	protein_coding	0.77575	0.005825	34.5	0.5	0.354443	-1.49637	1.01e-05	0.000302792
ENSMUSG00000026167.14|WNT10A	WNT10A	protein_coding	0.149025	1.68613	6.5	71	2.8942	1.53317	1.02e-05	0.000303969
ENSMUSG00000059588.13|CALCRL	CALCRL	protein_coding	2.33577	4.19343	168	350.25	1.72075	0.783041	1.02e-05	0.000303969
ENSMUSG00000070738.10|DGKD	DGKD	protein_coding	22.6298	15.8552	2325.5	1948.25	0.688036	-0.539445	1.03e-05	0.000305758
ENSMUSG00000040488.17|LTBP4	LTBP4	protein_coding	0.45865	1.81155	43.25	183	2.67545	1.41978	1.04e-05	0.000309995
ENSMUSG00000031242.7|2610002M06RIK	2610002M06RIK	protein_coding	3.08235	1.67445	286	181.25	0.547682	-0.86859	1.08e-05	0.000320932
ENSMUSG00000104713.4|GBP6	GBP6	protein_coding	10.5502	17.7627	927.25	1858.5	1.61177	0.688649	1.1e-05	0.00032548
ENSMUSG00000051451.6|CREBZF	CREBZF	protein_coding	23.0585	15.0479	1444.75	1127.25	0.669528	-0.578783	1.1e-05	0.00032548
ENSMUSG00000019889.10|PTPRK	PTPRK	protein_coding	0.842375	0.19165	164.25	46	0.376383	-1.40973	1.12e-05	0.000329466
ENSMUSG00000097709.8|2810429I04RIK	2810429I04RIK	lncRNA	0.237725	0.900525	30.5	126	2.68862	1.42687	1.12e-05	0.000330437
ENSMUSG00000038235.4|F11R	F11R	protein_coding	2.99757	0.487625	111.25	20.25	0.355995	-1.49007	1.13e-05	0.000331991
ENSMUSG00000036902.11|NETO2	NETO2	protein_coding	0.68205	2.64025	63.75	260	2.57066	1.36214	1.13e-05	0.000332195
ENSMUSG00000000486.13|SEPT1	2021-09-01	protein_coding	94.1135	104.347	3888.75	5033.75	1.25457	0.327192	1.16e-05	0.000340411
ENSMUSG00000039899.5|FGL2	FGL2	protein_coding	69.4122	44.9509	3954.5	2835.5	0.654746	-0.610993	1.18e-05	0.000345849
ENSMUSG00000097295.1|HMGB1-PS8	HMGB1-PS8	processed_pseudogene	13.6569	22.8056	126	245	1.7213	0.783501	1.2e-05	0.000349672
ENSMUSG00000031770.16|HERPUD1	HERPUD1	protein_coding	15.133	7.35067	532	323	0.558681	-0.839904	1.2e-05	0.000349672
ENSMUSG00000032766.9|GNG11	GNG11	protein_coding	2.69188	0.045425	36.75	0.5	0.355117	-1.49364	1.2e-05	0.000349672
ENSMUSG00000049130.6|C5AR1	C5AR1	protein_coding	2.86105	0.328425	112.75	12.75	0.3477	-1.52408	1.2e-05	0.000349672
ENSMUSG00000040264.10|GBP2B	GBP2B	protein_coding	1.66538	0.07945	63.75	4.5	0.350042	-1.5144	1.21e-05	0.000351239
ENSMUSG00000046999.2|1110032F04RIK	1110032F04RIK	protein_coding	8.82495	4.21138	334.75	188	0.54594	-0.873185	1.23e-05	0.000357068
ENSMUSG00000043424.10|EIF3J2	EIF3J2	protein_coding	8.47752	4.98755	302.75	196	0.629365	-0.668031	1.23e-05	0.000357102
ENSMUSG00000023079.14|GTF2IRD1	GTF2IRD1	protein_coding	2.09797	5.09	231	634	2.12698	1.08881	1.24e-05	0.000359009
ENSMUSG00000004661.15|ARID3B	ARID3B	protein_coding	3.37348	6.83103	404.5	998	1.89083	0.919018	1.25e-05	0.000360771
ENSMUSG00000107211.1|GM5864	GM5864	processed_pseudogene	3.87312	9.16057	57	145.25	2.22541	1.15407	1.27e-05	0.00036433
ENSMUSG00000015316.11|SLAMF1	SLAMF1	protein_coding	13.0134	20.1058	1218.5	2118.5	1.47894	0.564564	1.27e-05	0.000365051
ENSMUSG00000071398.8|2410004P03RIK	2410004P03RIK	protein_coding	0.55175	2.56035	28.75	147.25	2.77137	1.4706	1.29e-05	0.000369839
ENSMUSG00000044795.12|CYB5D1	CYB5D1	protein_coding	8.38172	14.8599	203.75	386	1.75485	0.811344	1.31e-05	0.000374581
ENSMUSG00000066406.15|AKAP13	AKAP13	protein_coding	69.1517	93.6779	21638.5	33299.2	1.2764	0.352083	1.33e-05	0.000380715
ENSMUSG00000048154.17|KMT2D	KMT2D	protein_coding	54.0074	76.8692	16235.8	26410	1.3103	0.389894	1.34e-05	0.000383859
ENSMUSG00000102323.1|GM37790	GM37790	TEC	0.34615	2.17762	18.75	116	2.83024	1.50092	1.37e-05	0.000388517
ENSMUSG00000020189.15|OSBPL8	OSBPL8	protein_coding	14.8517	21.2673	2144.25	3445.25	1.32612	0.407214	1.36e-05	0.000388517
ENSMUSG00000036931.15|NFKBID	NFKBID	protein_coding	25.7592	41.0118	895.5	1589.25	1.62801	0.70311	1.38e-05	0.000392119
ENSMUSG00000035385.5|CCL2	CCL2	protein_coding	2.68578	0.12565	43	2	0.35336	-1.50079	1.39e-05	0.000393476
ENSMUSG00000032089.16|IL10RA	IL10RA	protein_coding	73.8093	50.8642	3794.5	2995.25	0.7594	-0.397068	1.39e-05	0.000394436
ENSMUSG00000050468.12|ASTL	ASTL	protein_coding	4.1897	10.1526	158.25	422.5	2.22859	1.15613	1.42e-05	0.000401205
ENSMUSG00000034028.16|CD226	CD226	protein_coding	32.3077	25.1549	2373	2059	0.732986	-0.448142	1.42e-05	0.000401205
ENSMUSG00000052776.10|OAS1A	OAS1A	protein_coding	8.08437	3.3432	231	111.75	0.493173	-1.01983	1.46e-05	0.000411433
ENSMUSG00000052305.6|HBB-BS	HBB-BS	protein_coding	6.29945	0.347575	65.75	4.75	0.352641	-1.50373	1.47e-05	0.00041351
ENSMUSG00000079293.11|CLEC7A	CLEC7A	polymorphic_pseudogene	2.9501	0.685325	112.25	26.75	0.378055	-1.40333	1.48e-05	0.000415083
ENSMUSG00000019987.9|ARG1	ARG1	protein_coding	1.6307	0.185425	56.75	5.75	0.351753	-1.50737	1.48e-05	0.000416298
ENSMUSG00000048924.14|CCDC125	CCDC125	protein_coding	4.15857	8.71303	152.5	353.75	1.97893	0.984717	1.49e-05	0.000418036
ENSMUSG00000076462.2|TRBV2	TRBV2	TR_V_gene	22.2034	5.03435	178	58.25	0.384134	-1.38032	1.5e-05	0.000420791
ENSMUSG00000028798.16|EIF3I	EIF3I	protein_coding	16.6587	11.0634	920.25	707	0.695716	-0.523429	1.56e-05	0.000435152
ENSMUSG00000026308.8|KLHL30	KLHL30	protein_coding	1.36165	0.083575	59.75	5.25	0.353037	-1.50211	1.58e-05	0.000440085
ENSMUSG00000058297.16|SPOCK2	SPOCK2	protein_coding	1.7955	0.5085	151.5	50.75	0.412906	-1.27611	1.6e-05	0.000444208
ENSMUSG00000005198.15|POLR2A	POLR2A	protein_coding	41.7775	52.5714	4412.75	6356.25	1.22297	0.290388	1.64e-05	0.000456407
ENSMUSG00000021624.9|CD180	CD180	protein_coding	2.17912	0.099825	132.5	6.25	0.358444	-1.48018	1.65e-05	0.000456614
ENSMUSG00000079547.4|H2-DMB1	H2-DMB1	protein_coding	4.8654	1.263	114.25	33.25	0.400205	-1.32119	1.71e-05	0.000472911
ENSMUSG00000031403.14|DKC1	DKC1	protein_coding	8.75125	4.16448	527.25	308.25	0.521262	-0.93992	1.71e-05	0.000474145
ENSMUSG00000021285.15|PPP1R13B	PPP1R13B	protein_coding	3.91858	6.38317	290.25	551.75	1.66206	0.732976	1.72e-05	0.00047442
ENSMUSG00000058216.13|GSTP3	GSTP3	protein_coding	34.8663	44.8909	464	689.25	1.42696	0.512943	1.73e-05	0.000476123
ENSMUSG00000024430.14|CABYR	CABYR	protein_coding	3.5369	9.77988	132.75	384.75	2.29712	1.19983	1.79e-05	0.000491568
ENSMUSG00000032712.16|RESF1	RESF1	protein_coding	19.2684	28.5109	2821.5	4731.25	1.37289	0.457219	1.79e-05	0.000491568
ENSMUSG00000024240.13|EPC1	EPC1	protein_coding	17.7904	23.6451	1188	1833.25	1.31576	0.395901	1.79e-05	0.000491568
ENSMUSG00000029468.17|P2RX7	P2RX7	protein_coding	1.15665	0.164575	100.5	17	0.359776	-1.47483	1.79e-05	0.000491568
ENSMUSG00000031825.16|CRISPLD2	CRISPLD2	protein_coding	0.168025	1.05167	12	69.25	2.82007	1.49573	1.8e-05	0.000491886
ENSMUSG00000021886.7|GPR65	GPR65	protein_coding	45.9145	69.5961	1402.25	2289.5	1.58599	0.665385	1.81e-05	0.000493449
ENSMUSG00000013419.7|ZFP651	ZFP651	protein_coding	1.51782	3.17092	158.25	397.25	1.90751	0.931691	1.82e-05	0.000495124
ENSMUSG00000065353.1|SNORA73B	SNORA73B	snoRNA	627.469	814.297	1859.5	2889.5	1.53129	0.614751	1.87e-05	0.000507291
ENSMUSG00000026832.12|CYTIP	CYTIP	protein_coding	54.632	66.0109	5461.5	7629.5	1.18176	0.240932	1.86e-05	0.000507291
ENSMUSG00000025925.14|TERF1	TERF1	protein_coding	4.70122	7.6007	323.75	606	1.59207	0.6709	1.88e-05	0.000510734
ENSMUSG00000113555.1|GM10095	GM10095	processed_pseudogene	279.348	170.067	2006.5	1465.75	0.674389	-0.568346	1.89e-05	0.000510841
ENSMUSG00000029797.13|SSPO	SSPO	protein_coding	2.40715	0.659825	566.75	189.25	0.392573	-1.34897	1.89e-05	0.000510841
ENSMUSG00000079467.8|GM14966	GM14966	lncRNA	0.237275	1.90515	3.25	25.75	2.80496	1.48798	1.93e-05	0.00052243
ENSMUSG00000097906.1|GM9625	GM9625	processed_pseudogene	68.0764	43.781	962	738.5	0.738646	-0.437045	1.96e-05	0.00052872
ENSMUSG00000026700.4|TNFSF4	TNFSF4	protein_coding	13.7135	6.13012	383.5	206.5	0.522635	-0.936123	1.96e-05	0.00052872
ENSMUSG00000040249.15|LRP1	LRP1	protein_coding	2.15435	0.74795	555.75	221	0.431221	-1.2135	1.98e-05	0.000531586
ENSMUSG00000036306.13|LZTS1	LZTS1	protein_coding	2.85548	5.69275	291.5	664	1.81646	0.861128	2e-05	0.000538381
ENSMUSG00000048758.14|RPL29	RPL29	protein_coding	111.874	77.1617	1851	1520.75	0.771946	-0.373429	2.02e-05	0.00054116
ENSMUSG00000026014.15|RAPH1	RAPH1	protein_coding	5.13267	8.64062	1572	2917.25	1.54195	0.624754	2.04e-05	0.000546544
ENSMUSG00000034959.8|RUBCNL	RUBCNL	protein_coding	0.4776	2.1703	34.75	166.5	2.65579	1.40914	2.07e-05	0.00055331
ENSMUSG00000071415.6|RPL23	RPL23	protein_coding	113.975	86.1772	3033	2591.75	0.770208	-0.376679	2.08e-05	0.000555758
ENSMUSG00000001056.3|NHP2	NHP2	protein_coding	27.2483	13.6218	447.5	276.75	0.591016	-0.75873	2.09e-05	0.000556823
ENSMUSG00000004709.14|CD244A	CD244A	protein_coding	5.21673	1.84695	374.25	146.75	0.431327	-1.21315	2.11e-05	0.000561089
ENSMUSG00000031950.7|GABARAPL2	GABARAPL2	protein_coding	8.52707	12.4644	293	491.25	1.47628	0.561962	2.12e-05	0.000562103
ENSMUSG00000103779.1|GM36931	GM36931	TEC	8.19825	15.1311	604	1187	1.73762	0.797115	2.12e-05	0.000562668
ENSMUSG00000095615.1|GM26243	GM26243	snRNA	0.766125	10.701	1.25	16.5	2.76127	1.46533	2.16e-05	0.000571739
ENSMUSG00000075033.4|NXPE3	NXPE3	protein_coding	5.80898	9.731	571.75	1048.75	1.55673	0.638515	2.25e-05	0.000594216
ENSMUSG00000052056.14|ZFP217	ZFP217	protein_coding	17.524	25.2746	1594.75	2762	1.41334	0.499111	2.28e-05	0.000601945
ENSMUSG00000064664.1|GM24459	GM24459	snRNA	0.305875	8.11823	0.5	10.75	2.72514	1.44633	2.28e-05	0.000602314
ENSMUSG00000015597.17|ZFP318	ZFP318	protein_coding	4.27005	9.51008	872.75	2158	1.89916	0.925363	2.32e-05	0.000609371
ENSMUSG00000053398.11|PHGDH	PHGDH	protein_coding	6.5344	10.3572	238.25	439.75	1.67312	0.742538	2.32e-05	0.000609371
ENSMUSG00000044162.12|TNIP3	TNIP3	protein_coding	1.4225	3.53277	227.75	605.25	2.03886	1.02776	2.33e-05	0.000612334
ENSMUSG00000033467.12|CRLF2	CRLF2	protein_coding	27.2008	33.5311	620.75	866	1.52518	0.608977	2.42e-05	0.000635302
ENSMUSG00000040511.14|PVR	PVR	protein_coding	8.06747	15.3726	756.5	1674.5	1.72567	0.787154	2.49e-05	0.000651999
ENSMUSG00000026637.13|TRAF5	TRAF5	protein_coding	6.9013	11.8216	464.5	955.5	1.64919	0.721761	2.61e-05	0.000681661
ENSMUSG00000022999.15|LMBR1L	LMBR1L	protein_coding	12.8442	17.1065	829	1319	1.3904	0.4755	2.61e-05	0.000682133
ENSMUSG00000038028.9|TIGAR	TIGAR	protein_coding	4.1636	6.62153	229.25	414.5	1.59615	0.674594	2.62e-05	0.000682224
ENSMUSG00000102376.1|GM37975	GM37975	TEC	3.29113	6.9695	106.25	260.25	2.003	1.00216	2.66e-05	0.000692982
ENSMUSG00000104101.1|GM37881	GM37881	TEC	14.8255	29.0473	89.75	209	1.93933	0.955558	2.67e-05	0.000694954
ENSMUSG00000026478.14|LAMC1	LAMC1	protein_coding	13.8799	22.2969	1720.75	3118.25	1.519	0.603122	2.68e-05	0.000696215
ENSMUSG00000015243.4|ABCA1	ABCA1	protein_coding	1.04103	0.273625	155.5	49.25	0.402451	-1.31312	2.69e-05	0.00069735
ENSMUSG00000013698.12|PEA15A	PEA15A	protein_coding	11.6826	15.998	667.5	1088.75	1.41006	0.495761	2.71e-05	0.00070085
ENSMUSG00000043421.8|HILPDA	HILPDA	protein_coding	59.717	32.0935	961.75	592	0.63582	-0.653311	2.72e-05	0.000702523
ENSMUSG00000034156.16|TSPOAP1	TSPOAP1	protein_coding	4.09887	9.85138	594.75	1562.5	2.07259	1.05143	2.83e-05	0.000731243
ENSMUSG00000022905.12|KPNA1	KPNA1	protein_coding	15.4114	11.9243	1971.75	1740.5	0.732623	-0.448857	2.85e-05	0.000733964
ENSMUSG00000005718.8|TFAP4	TFAP4	protein_coding	2.92693	1.21247	110.25	51.25	0.500622	-0.998207	2.85e-05	0.000733964
ENSMUSG00000025403.5|SHMT2	SHMT2	protein_coding	17.4367	10.9782	788.75	578.5	0.681709	-0.552771	2.88e-05	0.000740672
ENSMUSG00000091408.3|GM6728	GM6728	processed_pseudogene	0.305825	1.33723	5	24.75	2.72777	1.44772	2.91e-05	0.000745726
ENSMUSG00000028341.9|NR4A3	NR4A3	protein_coding	63.7998	91.4347	5716	9114	1.42842	0.514425	2.91e-05	0.000745726
ENSMUSG00000006519.11|CYBA	CYBA	protein_coding	64.3312	38.3075	1005.5	704.75	0.667925	-0.582242	2.94e-05	0.000751296
ENSMUSG00000109539.1|GM44667	GM44667	TEC	5.62558	2.81625	268.5	165	0.539209	-0.891083	3e-05	0.000766588
ENSMUSG00000081400.1|GM13680	GM13680	processed_pseudogene	159.678	118.884	1891.25	1608.75	0.792668	-0.335212	3.04e-05	0.000776076
ENSMUSG00000036853.5|MCOLN3	MCOLN3	protein_coding	0.210675	1.77095	10.75	107	2.73985	1.4541	3.07e-05	0.000782088
ENSMUSG00000108484.1|GM18537	GM18537	transcribed_processed_pseudogene	9.7061	14.1262	221	358.25	1.51983	0.603914	3.11e-05	0.00079001
ENSMUSG00000003283.14|HCK	HCK	protein_coding	3.0264	0.539775	89.75	17.5	0.377968	-1.40366	3.17e-05	0.000805135
ENSMUSG00000058715.11|FCER1G	FCER1G	protein_coding	15.6441	2.96315	182.5	38.25	0.377663	-1.40483	3.19e-05	0.0008099
ENSMUSG00000039701.11|USP53	USP53	protein_coding	1.96267	3.97332	366.5	883	1.78286	0.834193	3.22e-05	0.000814853
ENSMUSG00000002325.15|IRF9	IRF9	protein_coding	18.8027	26.0477	1491	2401.25	1.37344	0.457798	3.23e-05	0.000816656
ENSMUSG00000109458.1|GM44889	GM44889	lncRNA	1.0737	3.00125	41	127.25	2.2878	1.19396	3.27e-05	0.000823211
ENSMUSG00000005615.15|PCYT1A	PCYT1A	protein_coding	7.81707	4.67532	865	541.5	0.572655	-0.804262	3.26e-05	0.000823211
ENSMUSG00000071347.3|C1QTNF9	C1QTNF9	protein_coding	0.579875	2.19168	17.25	67	2.58084	1.36784	3.28e-05	0.000825341
ENSMUSG00000098376.1|MIR6907	MIR6907	miRNA	0.299425	11.3708	0.25	12	2.63067	1.39543	3.32e-05	0.000833439
ENSMUSG00000021733.11|SLC4A7	SLC4A7	protein_coding	8.76638	13.3908	1990	3522.25	1.40766	0.493303	3.32e-05	0.000833439
ENSMUSG00000026068.11|IL18RAP	IL18RAP	protein_coding	73.9011	110.556	7388.75	12336.2	1.50916	0.59375	3.36e-05	0.00084178
ENSMUSG00000015501.10|HIVEP2	HIVEP2	protein_coding	20.9744	30.7914	4351	7259.25	1.32434	0.405277	3.37e-05	0.000842185
ENSMUSG00000032554.15|TRF	TRF	protein_coding	0.972125	0.104725	45.5	5	0.367669	-1.44352	3.37e-05	0.000842185
ENSMUSG00000044037.15|ALS2CL	ALS2CL	protein_coding	12.7078	18.9852	1117.5	1915.5	1.45975	0.545724	3.42e-05	0.000852957
ENSMUSG00000021613.9|HAPLN1	HAPLN1	protein_coding	0	0.3728	0	35.25	2.58708	1.37133	3.47e-05	0.000864559
ENSMUSG00000038884.14|SHFL	SHFL	protein_coding	8.81733	13.6877	455.75	788	1.59675	0.675139	3.5e-05	0.000870182
ENSMUSG00000051495.7|IRF2BP2	IRF2BP2	protein_coding	20.6798	11.4315	1557.25	1087	0.601055	-0.734432	3.51e-05	0.00087176
ENSMUSG00000022126.6|ACOD1	ACOD1	protein_coding	2.63868	0.5416	100.5	22.75	0.382185	-1.38766	3.53e-05	0.000876788
ENSMUSG00000034903.18|COBLL1	COBLL1	protein_coding	5.79225	9.56377	732.5	1322.25	1.4964	0.581493	3.55e-05	0.000880331
ENSMUSG00000055720.10|UBL7	UBL7	protein_coding	5.4963	9.06735	203.5	370	1.72368	0.78549	3.56e-05	0.000882174
ENSMUSG00000019194.15|SCN1B	SCN1B	protein_coding	3.96448	8.655	116.25	262.25	2.11953	1.08375	3.58e-05	0.000884405
ENSMUSG00000069874.7|IRGM2	IRGM2	protein_coding	18.5994	27.8753	1019.75	1792.5	1.46601	0.551898	3.6e-05	0.000889189
ENSMUSG00000038740.9|MVB12B	MVB12B	protein_coding	2.91978	1.09105	363.5	160.5	0.449886	-1.15237	3.64e-05	0.000896001
ENSMUSG00000071713.6|CSF2RB	CSF2RB	protein_coding	1.35165	0.27215	139	30.75	0.384343	-1.37953	3.73e-05	0.000917063
ENSMUSG00000002010.17|IDH3G	IDH3G	protein_coding	18.5325	11.7397	745.25	550.5	0.672044	-0.573371	3.73e-05	0.000917141
ENSMUSG00000062611.4|RPS3A2	RPS3A2	processed_pseudogene	73.2863	47.4348	849.25	652	0.708593	-0.496971	3.75e-05	0.00091941
ENSMUSG00000107383.1|GM4366	GM4366	processed_pseudogene	126.495	84.4142	2508.5	1966.25	0.734762	-0.44465	3.76e-05	0.000922363
ENSMUSG00000116626.1|GM49705	GM49705	TEC	2.81982	1.5184	214.25	139.75	0.542357	-0.882685	3.77e-05	0.000923707
ENSMUSG00000030276.19|TTLL3	TTLL3	protein_coding	3.5914	7.70125	273.75	662.25	2.00508	1.00366	3.79e-05	0.000925105
ENSMUSG00000026463.17|ATP2B4	ATP2B4	protein_coding	26.0144	35.8374	4801	7538.75	1.23458	0.304015	3.8e-05	0.000925105
ENSMUSG00000027808.8|SERP1	SERP1	protein_coding	28.2917	20.5034	1921.75	1646.5	0.758514	-0.398752	3.79e-05	0.000925105
ENSMUSG00000054823.16|NSD3	NSD3	protein_coding	26.9202	37.8409	6663.75	10758.8	1.26038	0.333863	3.83e-05	0.000932844
ENSMUSG00000051483.9|CBR1	CBR1	protein_coding	3.46488	1.67645	128.5	73.25	0.536891	-0.897298	3.88e-05	0.000943084
ENSMUSG00000031896.7|CTRL	CTRL	protein_coding	0.7648	3.63347	14.5	62.25	2.6473	1.40452	3.92e-05	0.000950716
ENSMUSG00000112642.1|GM17849	GM17849	processed_pseudogene	5.66845	12.7808	74.75	183.25	2.1363	1.09511	3.92e-05	0.000950945
ENSMUSG00000027506.15|TPD52	TPD52	protein_coding	3.08115	6.23067	334.75	763.5	1.81425	0.859376	4.03e-05	0.00097463
ENSMUSG00000034731.11|DGKH	DGKH	protein_coding	8.8992	13.2114	2240	3770.25	1.35486	0.438145	4.05e-05	0.000979765
ENSMUSG00000070348.5|CCND1	CCND1	protein_coding	2.7519	0.260975	184	19	0.371865	-1.42715	4.21e-05	0.00101518
ENSMUSG00000026548.4|SLAMF9	SLAMF9	protein_coding	4.5368	0.8067	80	18.25	0.381907	-1.38871	4.22e-05	0.00101735
ENSMUSG00000038304.14|CD160	CD160	protein_coding	12.4149	7.71028	482.75	345.5	0.65691	-0.606233	4.23e-05	0.00101842
ENSMUSG00000074794.10|ARRDC3	ARRDC3	protein_coding	6.13833	11.1975	575.25	1168	1.66095	0.73201	4.27e-05	0.00102727
ENSMUSG00000091952.3|GM17709	GM17709	processed_pseudogene	17.865	7.31412	288.25	127.5	0.481994	-1.05291	4.29e-05	0.00103001
ENSMUSG00000033192.5|LPCAT2	LPCAT2	protein_coding	1.20475	0.163625	60.75	8.25	0.373472	-1.42093	4.3e-05	0.00103001
ENSMUSG00000001036.17|EPN2	EPN2	protein_coding	0.46535	2.50237	32.25	228	2.66134	1.41215	4.35e-05	0.00103769
ENSMUSG00000110218.1|GM20219	GM20219	protein_coding	1.50158	4.1127	29	94.25	2.32845	1.21937	4.34e-05	0.00103769
ENSMUSG00000015396.4|CD83	CD83	protein_coding	9.33928	3.55403	349	172	0.482353	-1.05184	4.35e-05	0.00103769
ENSMUSG00000026944.18|ABCA2	ABCA2	protein_coding	40.8772	31.1465	5084.75	4367.25	0.74779	-0.419295	4.36e-05	0.00104041
ENSMUSG00000041740.16|RNF10	RNF10	protein_coding	15.2133	20.0819	1714.25	2577	1.27854	0.354502	4.37e-05	0.00104153
ENSMUSG00000005763.15|CD247	CD247	protein_coding	23.808	18.57	1894	1741	0.764244	-0.387894	4.43e-05	0.00105387
ENSMUSG00000051427.14|CCDC157	CCDC157	protein_coding	1.37705	3.20635	116.25	286.75	2.069	1.04893	4.59e-05	0.0010891
ENSMUSG00000031753.16|COG4	COG4	protein_coding	6.35422	9.88715	379.75	663.5	1.57553	0.655838	4.59e-05	0.0010891
ENSMUSG00000021423.6|LY86	LY86	protein_coding	2.52853	0.374725	123.75	20.5	0.375354	-1.41368	4.6e-05	0.00108989
ENSMUSG00000021675.4|F2RL2	F2RL2	protein_coding	4.057	6.9565	152.25	310	1.71287	0.776419	4.71e-05	0.00111474
ENSMUSG00000018171.9|VMP1	VMP1	protein_coding	53.1064	40.2335	3046.5	2737.5	0.798287	-0.32502	4.78e-05	0.00112926
ENSMUSG00000046230.11|VPS13A	VPS13A	protein_coding	12.6074	18.7699	3366.5	5611	1.34744	0.430224	4.8e-05	0.00113013
ENSMUSG00000021701.8|PLK2	PLK2	protein_coding	19.4605	10.6485	1274.5	828.25	0.579476	-0.787179	4.79e-05	0.00113013
ENSMUSG00000028435.8|AQP3	AQP3	protein_coding	2.15568	7.15998	58.25	216	2.45826	1.29763	4.82e-05	0.0011348
ENSMUSG00000044252.18|OSBPL1A	OSBPL1A	protein_coding	0.206025	1.57658	23.25	230.75	2.66939	1.41651	4.9e-05	0.00115082
ENSMUSG00000037278.9|TMEM97	TMEM97	protein_coding	8.23268	2.88967	166.5	77.25	0.466829	-1.09903	4.91e-05	0.00115293
ENSMUSG00000025025.14|MXI1	MXI1	protein_coding	11.8079	8.2312	1222.25	928.75	0.66876	-0.58044	4.95e-05	0.00115898
ENSMUSG00000116875.1|MORF4L1-PS1	MORF4L1-PS1	processed_pseudogene	13.9711	7.84185	201.25	132.75	0.613107	-0.705789	5.06e-05	0.00118304
ENSMUSG00000051790.15|NLGN2	NLGN2	protein_coding	2.48275	0.8763	215.75	96.25	0.449483	-1.15366	5.1e-05	0.00119193
ENSMUSG00000013629.16|CAD	CAD	protein_coding	17.8575	10.815	2144	1569.5	0.608859	-0.71582	5.13e-05	0.00119706
ENSMUSG00000058099.16|NFAM1	NFAM1	protein_coding	0.9419	0.042525	97.75	5.25	0.381521	-1.39016	5.15e-05	0.00120063
ENSMUSG00000078451.5|PPIL6	PPIL6	protein_coding	0.579	2.9495	11.25	58	2.62663	1.39321	5.18e-05	0.00120681
ENSMUSG00000051111.16|SV2C	SV2C	protein_coding	3.76218	10.6803	505.75	1624.75	2.17743	1.12263	5.2e-05	0.00120952
ENSMUSG00000041075.8|FZD7	FZD7	protein_coding	1.19968	0.099075	78.75	10.5	0.37649	-1.40932	5.21e-05	0.00120978
ENSMUSG00000030744.13|RPS3	RPS3	protein_coding	144.058	114.554	9730.5	8963.75	0.744527	-0.425604	5.23e-05	0.00121244
ENSMUSG00000059336.14|SLC14A1	SLC14A1	protein_coding	3.01638	0.795825	186.75	68	0.40806	-1.29315	5.32e-05	0.00123235
ENSMUSG00000115735.1|GM49180	GM49180	lncRNA	13.1362	3.92595	65.5	24.25	0.433322	-1.20649	5.35e-05	0.00123692
ENSMUSG00000020401.6|FAM71B	FAM71B	protein_coding	3.6345	6.19888	133.25	251.5	1.78396	0.83508	5.37e-05	0.00124
ENSMUSG00000048458.8|INKA2	INKA2	protein_coding	0.398475	1.21558	29.5	96.25	2.3436	1.22872	5.38e-05	0.00124091
ENSMUSG00000105033.1|GM43423	GM43423	TEC	0.112375	1.10833	4	43.5	2.63494	1.39777	5.43e-05	0.00125058
ENSMUSG00000111746.1|4933422A05RIK	4933422A05RIK	lncRNA	0	0.637275	0	14.75	2.53171	1.34011	5.44e-05	0.00125158
ENSMUSG00000025290.17|RPS24	RPS24	protein_coding	44.0438	32.1496	4032.75	3461	0.718918	-0.476102	5.48e-05	0.00125863
ENSMUSG00000031373.4|CAR5B	CAR5B	protein_coding	1.46655	3.8197	140.25	387.25	2.12099	1.08474	5.54e-05	0.00127049
ENSMUSG00000033961.16|ZFP446	ZFP446	protein_coding	2.40483	1.08068	248.5	137.5	0.492431	-1.02201	5.56e-05	0.00127488
ENSMUSG00000102153.1|GM37474	GM37474	TEC	10.8253	16.8948	296	522.25	1.61172	0.688599	5.66e-05	0.00129592
ENSMUSG00000032076.19|CADM1	CADM1	protein_coding	0.672525	0.047725	97.5	7	0.379271	-1.3987	5.75e-05	0.00131401
ENSMUSG00000045322.10|TLR9	TLR9	protein_coding	2.62325	0.612925	127.75	32.5	0.404409	-1.30611	5.77e-05	0.00131597
ENSMUSG00000055044.12|PDLIM1	PDLIM1	protein_coding	1.99323	4.42855	160.75	425.25	1.97866	0.984524	5.86e-05	0.00133664
ENSMUSG00000026826.13|NR4A2	NR4A2	protein_coding	92.3162	62.6027	5618	4224.5	0.658981	-0.60169	5.91e-05	0.00134526
ENSMUSG00000030662.10|IPO5	IPO5	protein_coding	18.3313	13.0321	1641.75	1378.75	0.687271	-0.541048	5.94e-05	0.00135099
ENSMUSG00000021822.3|PLAU	PLAU	protein_coding	6.796	2.55435	229	113.75	0.468185	-1.09485	6.01e-05	0.00136433
ENSMUSG00000020709.15|ADAP2	ADAP2	protein_coding	2.48358	0.28375	64.25	8.75	0.379112	-1.39931	6.02e-05	0.00136433
ENSMUSG00000025422.10|AGAP2	AGAP2	protein_coding	24.0455	30.4875	2147.5	3243.25	1.29221	0.369835	6.12e-05	0.00138534
ENSMUSG00000093674.7|RPL41	RPL41	protein_coding	333.619	239.265	5710.25	4851.25	0.76187	-0.392383	6.19e-05	0.00139997
ENSMUSG00000032359.14|CTSH	CTSH	protein_coding	2.34115	0.322625	140	21.25	0.380409	-1.39438	6.23e-05	0.00140762
ENSMUSG00000022957.20|ITSN1	ITSN1	protein_coding	0.712075	2.57543	225.75	972.25	2.39805	1.26186	6.43e-05	0.00145023
ENSMUSG00000067288.13|RPS28	RPS28	protein_coding	45.2587	31.7452	1159.25	935.75	0.760217	-0.395516	6.45e-05	0.00145305
ENSMUSG00000036940.15|KDM1A	KDM1A	protein_coding	8.70445	5.85747	675.5	533.75	0.668031	-0.582013	6.52e-05	0.00146634
ENSMUSG00000001707.8|EEF1E1	EEF1E1	protein_coding	6.96983	3.77385	330.5	215.5	0.585998	-0.771032	6.54e-05	0.00147006
ENSMUSG00000028788.14|PTP4A2	PTP4A2	protein_coding	85.5914	74.3654	5579.5	5561.25	0.843122	-0.246187	6.58e-05	0.00147752
ENSMUSG00000080845.1|GM9115	GM9115	processed_pseudogene	5.05377	1.9527	98.75	44.75	0.478166	-1.06442	6.6e-05	0.00147975
ENSMUSG00000035126.19|WDR78	WDR78	protein_coding	1.04743	2.22225	113.25	273	1.86563	0.899667	7.06e-05	0.00158106
ENSMUSG00000086863.1|GM15543	GM15543	lncRNA	0.19645	5.41127	1.25	30.75	2.52645	1.33711	7.11e-05	0.00159028
ENSMUSG00000052713.9|ZFP608	ZFP608	protein_coding	0.3721	1.37895	49	211.5	2.41408	1.27148	7.13e-05	0.00159112
ENSMUSG00000050912.15|TMEM123	TMEM123	protein_coding	95.3255	67.0912	4396.75	3424.25	0.701392	-0.511707	7.13e-05	0.00159112
ENSMUSG00000038764.14|PTPN3	PTPN3	protein_coding	4.01525	6.58845	424	798.75	1.53577	0.618959	7.3e-05	0.0016271
ENSMUSG00000073421.6|H2-AB1	H2-AB1	protein_coding	27.8805	6.35888	969.5	252	0.404009	-1.30754	7.33e-05	0.00163164
ENSMUSG00000027009.18|ITGA4	ITGA4	protein_coding	32.6037	17.6731	7098.75	4473	0.551041	-0.85977	7.36e-05	0.00163566
ENSMUSG00000040033.16|STAT2	STAT2	protein_coding	18.3046	26.855	1637	2767.5	1.44498	0.531049	7.46e-05	0.00165503
ENSMUSG00000084899.1|GM15344	GM15344	lncRNA	7.82217	15.0709	46.5	107.5	1.96348	0.973415	7.49e-05	0.00165958
ENSMUSG00000026489.13|COQ8A	COQ8A	protein_coding	1.95395	0.692825	152.5	60.5	0.461967	-1.11414	7.5e-05	0.00165958
ENSMUSG00000031161.15|HDAC6	HDAC6	protein_coding	2.80855	5.01235	240.25	496.5	1.73566	0.795484	7.67e-05	0.00169593
ENSMUSG00000027189.16|TRIM44	TRIM44	protein_coding	12.5953	18.8134	1048.75	1766.5	1.40781	0.493451	7.9e-05	0.00174477
ENSMUSG00000037759.6|PTGER2	PTGER2	protein_coding	7.9654	4.68527	606.5	394.75	0.599633	-0.737848	8e-05	0.00176356
ENSMUSG00000052397.8|EZR	EZR	protein_coding	73.4151	80.4164	3574.75	4633	1.21519	0.281181	8.05e-05	0.0017727
ENSMUSG00000029861.17|FAM131B	FAM131B	protein_coding	0.7532	2.17485	49	154	2.30085	1.20216	8.1e-05	0.0017811
ENSMUSG00000094870.8|ZFP131	ZFP131	protein_coding	14.2462	21.7107	1000.75	1686.75	1.4938	0.57899	8.12e-05	0.00178389
ENSMUSG00000081418.1|GM14830	GM14830	processed_pseudogene	0.4675	2.17718	4.75	24.25	2.58246	1.36874	8.14e-05	0.00178625
ENSMUSG00000078427.3|SARNP	SARNP	protein_coding	4.45188	8.0385	91.5	182	1.80616	0.852922	8.17e-05	0.00179142
ENSMUSG00000026573.7|XCL1	XCL1	protein_coding	163.998	401.157	1225	3802.25	2.30799	1.20664	8.24e-05	0.00180313
ENSMUSG00000046854.16|PIP5KL1	PIP5KL1	protein_coding	2.77183	5.50673	100.75	231	1.93839	0.954856	8.27e-05	0.00180791
ENSMUSG00000025289.15|PRDX4	PRDX4	protein_coding	1.54395	3.58425	48.75	120.75	2.05749	1.04089	8.41e-05	0.00183331
ENSMUSG00000059456.13|PTK2B	PTK2B	protein_coding	33.7469	47.9742	3700.5	5961	1.31557	0.395693	8.4e-05	0.00183331
ENSMUSG00000052751.16|REPIN1	REPIN1	protein_coding	2.95348	5.9238	181.75	399	1.90305	0.92831	8.45e-05	0.0018399
ENSMUSG00000067203.8|H2-K2	H2-K2	transcribed_unprocessed_pseudogene	22.0374	12.9561	560	410.75	0.654588	-0.611341	8.47e-05	0.0018432
ENSMUSG00000018008.8|CYTH4	CYTH4	protein_coding	31.6798	43.927	3578.75	5531.75	1.33547	0.417352	8.49e-05	0.00184504
ENSMUSG00000057666.18|GAPDH	GAPDH	protein_coding	153.204	112.027	9294.25	7923.5	0.746117	-0.422527	8.59e-05	0.00186444
ENSMUSG00000079641.3|RPL39	RPL39	protein_coding	71.7539	46.7866	1543	1113.75	0.705043	-0.504216	8.61e-05	0.00186567
ENSMUSG00000020471.11|POLD2	POLD2	protein_coding	15.3934	7.88213	430.75	257	0.583223	-0.777881	8.82e-05	0.00190957
ENSMUSG00000037211.12|SPRY1	SPRY1	protein_coding	12.5392	21.2518	531	1060.5	1.72161	0.783759	8.84e-05	0.00190998
ENSMUSG00000057858.8|FAM204A	FAM204A	protein_coding	7.19627	10.4324	628.25	1036.25	1.40314	0.488655	8.84e-05	0.00190998
ENSMUSG00000033066.15|GAS7	GAS7	protein_coding	1.1343	0.23	185.25	51.25	0.401188	-1.31765	8.88e-05	0.00191599
ENSMUSG00000079184.10|MPHOSPH8	MPHOSPH8	protein_coding	6.6463	9.64715	353.25	581.5	1.47509	0.560799	8.93e-05	0.00192339
ENSMUSG00000092035.8|PEG10	PEG10	protein_coding	0.034825	0.5	3	51.75	2.52023	1.33355	9.04e-05	0.00194272
ENSMUSG00000022010.19|TSC22D1	TSC22D1	protein_coding	1.6318	3.41775	218.25	523.75	1.8815	0.911882	9.04e-05	0.00194272
ENSMUSG00000064065.15|IPCEF1	IPCEF1	protein_coding	14.4711	21.2502	1969.75	3330.5	1.36099	0.444656	9.17e-05	0.00196929
ENSMUSG00000055271.5|9330161L09RIK	9330161L09RIK	TEC	2.01012	5.69648	33.75	103.75	2.28716	1.19356	9.38e-05	0.00200973
ENSMUSG00000024997.7|PRDX3	PRDX3	protein_coding	19.1968	10.7386	432.75	269.25	0.61034	-0.712315	9.39e-05	0.00200973
ENSMUSG00000039630.10|HNRNPU	HNRNPU	protein_coding	58.7508	49.9532	10124.8	9950.5	0.804826	-0.313251	9.47e-05	0.00202007
ENSMUSG00000022533.14|ATP13A3	ATP13A3	protein_coding	20.0061	16.6518	2969	2855.5	0.78144	-0.355793	9.46e-05	0.00202007
ENSMUSG00000022336.3|EIF3E	EIF3E	protein_coding	13.2523	10.4939	1333.75	1197.5	0.730969	-0.452117	9.46e-05	0.00202007
ENSMUSG00000023068.16|NUS1	NUS1	protein_coding	12.0374	8.71102	861.5	725	0.736833	-0.440589	9.58e-05	0.00204068
ENSMUSG00000064970.1|GM23690	GM23690	snRNA	0.559675	9.21105	1	14.5	2.51423	1.33012	9.62e-05	0.0020467
ENSMUSG00000043789.8|VWCE	VWCE	protein_coding	0.1678	0.742075	14	60.5	2.55845	1.35527	9.68e-05	0.00205767
ENSMUSG00000004945.15|TMEM242	TMEM242	protein_coding	8.2675	4.95948	226.5	152	0.635409	-0.654242	9.69e-05	0.00205767
ENSMUSG00000104406.1|GM38014	GM38014	TEC	3.87783	6.78955	157	299.5	1.69017	0.757172	9.73e-05	0.00205956
ENSMUSG00000040774.15|CEPT1	CEPT1	protein_coding	15.1638	11.0069	711	581.75	0.756202	-0.403157	9.72e-05	0.00205956
ENSMUSG00000040616.3|TMEM51	TMEM51	protein_coding	1.229	0.0044	29.75	0.25	0.411455	-1.28119	9.73e-05	0.00205956
ENSMUSG00000084349.3|RPL3-PS1	RPL3-PS1	processed_pseudogene	179.97	132.393	3268	2743	0.769072	-0.378809	9.97e-05	0.00210753
ENSMUSG00000021069.17|PYGL	PYGL	protein_coding	1.33255	0.278175	133.75	33.5	0.399858	-1.32244	0.00010119	0.00213575
ENSMUSG00000030247.9|KCNJ8	KCNJ8	protein_coding	0.56805	1.69788	22.25	81.25	2.34199	1.22773	0.000102615	0.00216325
ENSMUSG00000027570.15|COL9A3	COL9A3	protein_coding	1.27408	3.45427	70.75	217.75	2.24841	1.16891	0.000103311	0.00217272
ENSMUSG00000019528.18|GYG	GYG	protein_coding	10.6526	5.809	381.5	231	0.584664	-0.774322	0.000103291	0.00217272
ENSMUSG00000016756.17|CMAH	CMAH	protein_coding	3.73382	6.82495	604.75	1286.5	1.66758	0.737756	0.000103536	0.00217488
ENSMUSG00000043733.14|PTPN11	PTPN11	protein_coding	16.45	12.6867	1839.75	1619.75	0.740557	-0.433317	0.000104228	0.00218493
ENSMUSG00000052688.12|RAB7B	RAB7B	protein_coding	1.2131	0.1059	78.25	6.75	0.392779	-1.34821	0.000104263	0.00218493
ENSMUSG00000002111.8|SPI1	SPI1	protein_coding	2.11437	0.39535	80	19.25	0.401007	-1.3183	0.000104711	0.00219172
ENSMUSG00000046949.16|NQO2	NQO2	protein_coding	2.80253	4.7195	165.75	319.25	1.67028	0.74009	0.000106985	0.00223427
ENSMUSG00000079414.3|GM11110	GM11110	lncRNA	3.43703	5.6114	110.25	208.5	1.65394	0.725909	0.000107017	0.00223427
ENSMUSG00000026457.14|ADIPOR1	ADIPOR1	protein_coding	16.0272	12.228	1191.5	1045.5	0.768842	-0.379241	0.000107123	0.00223427
ENSMUSG00000106928.1|GM43860	GM43860	TEC	0.20735	1.18813	8	48.5	2.55175	1.35149	0.000107271	0.0022347
ENSMUSG00000030738.11|EIF3C	EIF3C	protein_coding	82.8342	64.8109	4278.75	3892.5	0.794209	-0.33241	0.000108073	0.00224876
ENSMUSG00000054619.7|METTL7A1	METTL7A1	protein_coding	3.47967	6.50122	131.25	283.25	1.82321	0.866477	0.000108445	0.00225384
ENSMUSG00000041849.7|CARD6	CARD6	protein_coding	5.53587	9.37565	503	947.25	1.56854	0.649418	0.000109207	0.00226565
ENSMUSG00000083287.4|GM13502	GM13502	processed_pseudogene	13.1568	6.4149	137.25	76	0.557536	-0.842864	0.00010927	0.00226565
ENSMUSG00000110893.1|GM47392	GM47392	lncRNA	0.138425	1.22053	5.25	39.25	2.52392	1.33567	0.000109788	0.00227185
ENSMUSG00000022508.5|BCL6	BCL6	protein_coding	3.44313	5.99477	337.25	680	1.63159	0.706282	0.000109827	0.00227185
ENSMUSG00000026621.13|MARC1	2021-03-01	protein_coding	0.06645	0.5315	2	19.5	2.53127	1.33986	0.000110139	0.00227298
ENSMUSG00000029417.9|CXCL9	CXCL9	protein_coding	6.47935	1.50965	264.75	68.25	0.406174	-1.29983	0.000110138	0.00227298
ENSMUSG00000017418.14|ARL5B	ARL5B	protein_coding	8.75585	12.678	1351.25	2268.75	1.33947	0.421666	0.000110371	0.00227511
ENSMUSG00000029120.10|PPP2R2C	PPP2R2C	protein_coding	2.33965	0.755075	149.75	54.5	0.450782	-1.1495	0.000110513	0.00227538
ENSMUSG00000074607.11|TOX2	TOX2	protein_coding	0.1132	1.4037	5.25	77.5	2.50094	1.32247	0.00011099	0.00228254
ENSMUSG00000037625.7|CLDN11	CLDN11	protein_coding	0.1743	1.02575	5	32.25	2.54416	1.34719	0.000111515	0.00228728
ENSMUSG00000114755.1|GALR3	GALR3	protein_coding	0.70195	2.61875	13	55.75	2.52057	1.33375	0.000111609	0.00228728
ENSMUSG00000009350.13|MPO	MPO	protein_coding	0.5427	2.04637	25.75	104.25	2.47126	1.30525	0.000111407	0.00228728
ENSMUSG00000114598.1|D130062J10RIK	D130062J10RIK	lncRNA	2.27515	4.43938	92.5	211.75	1.87835	0.90947	0.000112422	0.00229858
ENSMUSG00000078247.4|AIRN	AIRN	lncRNA	2.44415	0.446	134.25	31.75	0.397792	-1.32991	0.000112338	0.00229858
ENSMUSG00000049882.10|VCPKMT	VCPKMT	protein_coding	7.75547	4.83268	433.25	313.5	0.649562	-0.62246	0.000113342	0.00231472
ENSMUSG00000050315.14|SYNPO2	SYNPO2	protein_coding	0.656925	0.0192	130.25	4.75	0.408348	-1.29213	0.000115556	0.00235721
ENSMUSG00000006442.10|SRM	SRM	protein_coding	14.1957	6.96935	339.25	199.5	0.56565	-0.822019	0.000116355	0.00237078
ENSMUSG00000028156.12|EIF4E	EIF4E	protein_coding	8.66355	5.95005	766.75	637	0.686933	-0.541759	0.000118518	0.00241204
ENSMUSG00000019478.16|RAB4A	RAB4A	protein_coding	3.84315	7.72845	102.75	221.75	1.98648	0.990218	0.000119238	0.00242116
ENSMUSG00000058886.9|DEAF1	DEAF1	protein_coding	3.5667	5.68405	235.25	415	1.62126	0.697119	0.00011924	0.00242116
ENSMUSG00000039217.13|IL18	IL18	protein_coding	0.153075	2.30735	3	41	2.47689	1.30853	0.000119999	0.00243098
ENSMUSG00000026433.13|RAB29	RAB29	protein_coding	6.79098	10.353	149	253.5	1.6047	0.682302	0.000119875	0.00243098
ENSMUSG00000038119.15|CDON	CDON	protein_coding	5.23137	8.54305	606.25	1128.75	1.50632	0.591025	0.000121131	0.00245111
ENSMUSG00000039910.10|CITED2	CITED2	protein_coding	17.9163	27.0998	650.5	1191.5	1.58791	0.667125	0.000122407	0.00247408
ENSMUSG00000029413.14|NAAA	NAAA	protein_coding	2.07745	0.591275	109.5	37	0.429656	-1.21875	0.000122679	0.00247601
ENSMUSG00000022246.14|RAI14	RAI14	protein_coding	0.9354	0.152175	112	19.75	0.397449	-1.33116	0.000122783	0.00247601
ENSMUSG00000028756.12|PINK1	PINK1	protein_coding	11.2897	15.6375	447.75	685.5	1.4471	0.53316	0.000123587	0.00248938
ENSMUSG00000046434.16|HNRNPA1	HNRNPA1	protein_coding	87.3215	69.6719	4106	3790	0.791083	-0.3381	0.000124556	0.00250603
ENSMUSG00000097415.2|AU020206	AU020206	lncRNA	82.8941	117.164	3894.75	6373	1.50049	0.585433	0.000125114	0.0025144
ENSMUSG00000055170.4|IFNG	IFNG	protein_coding	257.269	353.468	4813.25	8038.75	1.39993	0.485352	0.000125607	0.00252143
ENSMUSG00000082513.1|GM15374	GM15374	unprocessed_pseudogene	1.39973	0	16.25	0	0.417503	-1.26014	0.000131089	0.00262847
ENSMUSG00000034898.17|FILIP1	FILIP1	protein_coding	5.11078	2.21342	401.25	183.75	0.486712	-1.03886	0.000132567	0.0026551
ENSMUSG00000018428.15|AKAP1	AKAP1	protein_coding	3.27097	1.39688	210.75	109	0.511884	-0.966112	0.000133301	0.00266677
ENSMUSG00000086259.7|TMEM150COS	TMEM150COS	lncRNA	0.00845	0.5887	0.25	13.25	2.38845	1.25608	0.000133975	0.00267723
ENSMUSG00000102145.1|GM38056	GM38056	TEC	0.299125	3.13543	23.5	248	2.49399	1.31845	0.000135711	0.00270885
ENSMUSG00000107944.1|GM44280	GM44280	TEC	0.3016	1.8805	14	98.25	2.51266	1.32922	0.000138516	0.00276071
ENSMUSG00000074570.14|CASS4	CASS4	protein_coding	0.940075	3.14988	77	263.25	2.34261	1.22812	0.000138622	0.00276071
ENSMUSG00000009628.14|TEX15	TEX15	protein_coding	0.694375	2.22728	96	380.75	2.26467	1.1793	0.000140974	0.00280437
ENSMUSG00000049184.6|PURG	PURG	protein_coding	3.78877	1.72487	113	56.75	0.518408	-0.947839	0.000143716	0.00285571
ENSMUSG00000032494.12|TDGF1	TDGF1	protein_coding	0.065225	0.704075	2	32.5	2.45811	1.29755	0.000144607	0.00287019
ENSMUSG00000057497.8|FAM136A	FAM136A	protein_coding	6.0363	3.40282	240.75	162.75	0.614661	-0.702137	0.000146848	0.00291138
ENSMUSG00000021998.16|LCP1	LCP1	protein_coding	133.051	109.871	18746.8	17666.8	0.729313	-0.45539	0.00014824	0.00293569
ENSMUSG00000038147.13|CD84	CD84	protein_coding	13.1677	17.9888	1237.25	1944.75	1.32418	0.4051	0.000148638	0.00294027
ENSMUSG00000029650.10|SLC46A3	SLC46A3	protein_coding	3.15198	5.64023	118	244.25	1.76637	0.820792	0.000148867	0.00294149
ENSMUSG00000108090.1|GM6637	GM6637	processed_pseudogene	12.095	24.9433	67	182	2.04209	1.03005	0.000149925	0.00295909
ENSMUSG00000108341.1|GM44746	GM44746	TEC	1.32155	3.4305	27.75	79.75	2.1703	1.11789	0.000150668	0.00297043
ENSMUSG00000043154.15|PPP2R3A	PPP2R3A	protein_coding	0.80705	1.9456	150.5	414.25	1.99331	0.995165	0.000151977	0.00299289
ENSMUSG00000030699.16|TBX6	TBX6	protein_coding	2.0459	5.81685	50.25	180.75	2.28318	1.19104	0.000152323	0.00299414
ENSMUSG00000103285.1|GM37274	GM37274	TEC	2.18962	4.284	54.5	119	1.85621	0.892362	0.000152379	0.00299414
ENSMUSG00000003271.17|SULT2B1	SULT2B1	protein_coding	2.94817	5.40865	180.25	361.75	1.80934	0.855462	0.000154689	0.00303614
ENSMUSG00000070305.10|MPZL3	MPZL3	protein_coding	3.42177	6.37325	343.5	762	1.71029	0.774239	0.000155445	0.00304758
ENSMUSG00000096551.2|TRAV10	TRAV10	TR_V_gene	5.16657	0.772175	30	6.25	0.404024	-1.30749	0.000155956	0.00305421
ENSMUSG00000097604.1|GM17322	GM17322	lncRNA	0.02965	0.58565	0.75	24.25	2.40067	1.26344	0.000159634	0.00312278
ENSMUSG00000038888.8|CTU1	CTU1	protein_coding	2.6266	1.07743	98	49.25	0.507511	-0.978488	0.000161373	0.00315329
ENSMUSG00000024124.10|PRSS30	PRSS30	protein_coding	1.36268	4.59215	52.5	164.5	2.35843	1.23782	0.000162605	0.00317385
ENSMUSG00000074305.9|PEAK1	PEAK1	protein_coding	27.1679	22.6791	4947.5	4909.25	0.779944	-0.358558	0.000163842	0.00319447
ENSMUSG00000104525.1|GM37334	GM37334	TEC	4.99555	9.17458	217.25	443.25	1.81271	0.85815	0.000164436	0.00320251
ENSMUSG00000072692.7|RPL37RT	RPL37RT	transcribed_processed_pseudogene	153.664	109.586	1699.75	1396.75	0.807128	-0.30913	0.000164975	0.00320946
ENSMUSG00000034591.5|SLC41A2	SLC41A2	protein_coding	1.58658	3.44177	126.5	307	1.90796	0.932034	0.0001662	0.00322974
ENSMUSG00000014932.15|YES1	YES1	protein_coding	0.345275	1.20362	38	150	2.31967	1.21392	0.000166603	0.003234
ENSMUSG00000079484.12|PHYHD1	PHYHD1	protein_coding	0.056	0.5525	2.75	26.25	2.44094	1.28744	0.000167143	0.00323942
ENSMUSG00000117822.1|EEF1A1-PS1	EEF1A1-PS1	processed_pseudogene	12.8595	7.8546	265.5	184.25	0.656858	-0.606348	0.000167249	0.00323942
ENSMUSG00000000915.15|HIP1R	HIP1R	protein_coding	28.7388	39.5523	3144.25	4878	1.31713	0.397398	0.000167765	0.00324585
ENSMUSG00000095841.2|GM8532	GM8532	processed_pseudogene	2.2172	7.09612	16.25	55.75	2.33837	1.22551	0.000168458	0.00325569
ENSMUSG00000030499.9|KCTD15	KCTD15	protein_coding	0.217775	0.8449	13.25	60.75	2.46675	1.30261	0.000169087	0.00326427
ENSMUSG00000022180.7|SLC7A8	SLC7A8	protein_coding	0.756125	0.0539	53.5	6.25	0.406553	-1.29849	0.000173373	0.00334335
ENSMUSG00000060019.6|GM10073	GM10073	processed_pseudogene	254.991	142.893	1305.5	883.75	0.645753	-0.630946	0.000173867	0.00334921
ENSMUSG00000037876.17|JMJD1C	JMJD1C	protein_coding	19.3479	25.855	5152.25	8047.25	1.24135	0.311905	0.000174875	0.00336496
ENSMUSG00000017707.9|SERINC3	SERINC3	protein_coding	74.1708	87.3869	4212.5	5585.25	1.27399	0.349358	0.000176557	0.00339362
ENSMUSG00000021326.13|TRIM27	TRIM27	protein_coding	10.6451	7.58003	858	726.5	0.717823	-0.4783	0.00017676	0.00339384
ENSMUSG00000020836.15|CORO6	CORO6	protein_coding	1.85235	4.5651	84.25	239.5	2.12526	1.08764	0.000177538	0.00340136
ENSMUSG00000047712.8|UST	UST	protein_coding	2.9084	5.5242	201.25	465.5	1.80104	0.848834	0.00017773	0.00340136
ENSMUSG00000103937.1|GM37186	GM37186	TEC	4.01325	6.05417	171.5	302.75	1.5474	0.629844	0.000177676	0.00340136
ENSMUSG00000091017.1|FAM71A	FAM71A	protein_coding	4.1973	1.33088	144.5	60.5	0.45671	-1.13065	0.000181705	0.00347366
ENSMUSG00000003545.3|FOSB	FOSB	protein_coding	26.9117	38.1885	2462.5	4202.75	1.38253	0.467314	0.000182944	0.00349355
ENSMUSG00000039286.12|FNDC3B	FNDC3B	protein_coding	1.72047	0.86045	295.5	165.25	0.525844	-0.927294	0.000183705	0.0035043
ENSMUSG00000009585.18|APOBEC3	APOBEC3	protein_coding	24.6515	19.0716	3460	2962.5	0.736366	-0.441506	0.000184096	0.00350796
ENSMUSG00000059775.5|RPS26-PS1	RPS26-PS1	transcribed_processed_pseudogene	296.746	188.483	1959.75	1467.75	0.709277	-0.495578	0.000184665	0.00351501
ENSMUSG00000043716.13|RPL7	RPL7	protein_coding	213.385	179.041	8517.25	8107.5	0.855	-0.226004	0.00018504	0.00351835
ENSMUSG00000021607.9|MRPL36	MRPL36	protein_coding	17.8859	9.8876	303.75	206	0.634009	-0.657426	0.000185314	0.00351976
ENSMUSG00000018076.12|MED13L	MED13L	protein_coding	8.02835	12.3278	1846.25	3207.75	1.41235	0.498095	0.000185599	0.00352138
ENSMUSG00000063229.15|LDHA	LDHA	protein_coding	139.954	108.145	6892.5	6165.5	0.792596	-0.335343	0.000186348	0.0035318
ENSMUSG00000026594.14|RALGPS2	RALGPS2	protein_coding	0.55165	2.06347	107	424	2.32696	1.21845	0.000190398	0.00360468
ENSMUSG00000033987.16|DNAH17	DNAH17	protein_coding	0.117775	0.595425	26.25	153.5	2.46412	1.30108	0.000191782	0.00362701
ENSMUSG00000038732.15|MBOAT1	MBOAT1	protein_coding	1.6983	3.6741	97	232	1.92453	0.944506	0.000195748	0.00369805
ENSMUSG00000037847.14|NMRK1	NMRK1	protein_coding	10.5542	18.2996	579.5	1085.75	1.6609	0.731969	0.000196527	0.00370879
ENSMUSG00000070407.5|HS3ST3B1	HS3ST3B1	protein_coding	4.03123	6.6973	289.5	589.25	1.65378	0.725763	0.000197944	0.00373155
ENSMUSG00000058838.9|RPS27A-PS2	RPS27A-PS2	processed_pseudogene	57.4868	32.3869	411.25	264	0.628797	-0.669333	0.000198815	0.00374397
ENSMUSG00000030410.16|DMWD	DMWD	protein_coding	3.27075	7.32388	122.75	286.75	2.07751	1.05486	0.000199485	0.00374906
ENSMUSG00000003154.15|FOXJ2	FOXJ2	protein_coding	10.0438	13.4142	794	1200.75	1.35783	0.441299	0.000199511	0.00374906
ENSMUSG00000018930.3|CCL4	CCL4	protein_coding	137.81	254.832	1269.75	2816.75	1.9153	0.937568	0.000201165	0.00377612
ENSMUSG00000025967.16|EEF1B2	EEF1B2	protein_coding	99.206	76.6853	3799.75	3348.25	0.755604	-0.404298	0.000202009	0.00378794
ENSMUSG00000014956.15|PPP1CB	PPP1CB	protein_coding	18.5034	15.6102	2985.25	2917.75	0.789833	-0.340381	0.000202455	0.00379228
ENSMUSG00000036594.15|H2-AA	H2-AA	protein_coding	21.4511	4.70843	1088.5	275.75	0.41411	-1.27191	0.000203449	0.00380686
ENSMUSG00000035239.6|NEU3	NEU3	protein_coding	5.65015	8.94662	284.5	489.25	1.56163	0.643055	0.000205826	0.00384725
ENSMUSG00000081406.4|RPS6-PS4	RPS6-PS4	processed_pseudogene	338.241	247.481	3746.75	3179	0.761846	-0.392429	0.000206515	0.00385604
ENSMUSG00000049044.16|RAPGEF4	RAPGEF4	protein_coding	0.6518	1.76333	63.25	204.75	2.12008	1.08412	0.000208364	0.00388645
ENSMUSG00000040268.17|PLEKHA1	PLEKHA1	protein_coding	1.5434	3.19473	194.25	487.75	1.82338	0.866615	0.000210198	0.0039124
ENSMUSG00000015852.13|FCRLS	FCRLS	protein_coding	0.99995	0.05575	32.75	2.75	0.415951	-1.26551	0.000210019	0.0039124
ENSMUSG00000049539.3|HIST1H1A	HIST1H1A	protein_coding	98.0482	54.9803	1078	755.75	0.665216	-0.588106	0.000212504	0.00395114
ENSMUSG00000032312.7|CSK	CSK	protein_coding	52.4614	37.0191	2892	2479.5	0.756703	-0.402201	0.000213017	0.00395652
ENSMUSG00000015441.4|GZMF	GZMF	protein_coding	235.533	90.1862	3197	1294.25	0.466733	-1.09933	0.000213398	0.00395943
ENSMUSG00000029869.7|EPHB6	EPHB6	protein_coding	3.983	7.22612	218	477.5	1.78207	0.833552	0.000215132	0.0039874
ENSMUSG00000036641.9|CCDC148	CCDC148	protein_coding	1.10995	0.357025	167	55.5	0.45032	-1.15098	0.000215947	0.0039983
ENSMUSG00000020946.13|GOSR2	GOSR2	protein_coding	35.5517	27.0123	1730.25	1503.75	0.812988	-0.298693	0.0002183	0.00403764
ENSMUSG00000084195.1|GM15372	GM15372	unprocessed_pseudogene	1.6291	0.03865	21	0.5	0.424089	-1.23756	0.000218637	0.00403964
ENSMUSG00000022220.14|ADCY4	ADCY4	protein_coding	0.025025	0.386075	1.75	29	2.36823	1.24381	0.000218948	0.00404114
ENSMUSG00000102744.1|5830444F18RIK	5830444F18RIK	TEC	6.91212	11.1432	202.25	375.75	1.61274	0.689511	0.000219614	0.0040492
ENSMUSG00000006699.17|CDC42	CDC42	protein_coding	145.654	124.519	6354.75	6311.75	0.845512	-0.242103	0.000222482	0.00409781
ENSMUSG00000035133.9|ARHGAP5	ARHGAP5	protein_coding	2.15413	5.21317	328.75	962.5	1.86521	0.899341	0.000224718	0.00413467
ENSMUSG00000058809.8|HSPD1-PS3	HSPD1-PS3	processed_pseudogene	37.6692	25.5357	982	732.5	0.729833	-0.454362	0.000225609	0.00414675
ENSMUSG00000107115.1|GM43052	GM43052	TEC	2.98407	5.69965	73.5	169	1.86049	0.895679	0.000226241	0.00415403
ENSMUSG00000060419.8|RPS16-PS2	RPS16-PS2	processed_pseudogene	496.671	350.502	3203.5	2695.5	0.774793	-0.368117	0.00022793	0.00418069
ENSMUSG00000057967.12|FGF18	FGF18	protein_coding	0.086975	0.881125	1.5	16.25	2.37328	1.24688	0.000228617	0.00418894
ENSMUSG00000028278.14|RRAGD	RRAGD	protein_coding	0.135925	0.94015	10.75	90.25	2.43432	1.28352	0.00022967	0.00420387
ENSMUSG00000025579.14|GAA	GAA	protein_coding	3.1332	1.51717	221	126	0.541573	-0.884772	0.000230651	0.00421744
ENSMUSG00000049988.5|LRRC25	LRRC25	protein_coding	3.24288	0.667925	91.75	20.25	0.41828	-1.25746	0.000232017	0.00423803
ENSMUSG00000041954.18|TNFRSF18	TNFRSF18	protein_coding	84.5268	53.1959	1923.25	1373	0.719997	-0.473938	0.000232446	0.00423877
ENSMUSG00000018286.6|PSMB6	PSMB6	protein_coding	32.8561	20.8319	911.25	695.25	0.708803	-0.496543	0.000232538	0.00423877
ENSMUSG00000006315.9|TMEM147	TMEM147	protein_coding	21.394	10.9986	355	210	0.59678	-0.74473	0.000232914	0.00424125
ENSMUSG00000057113.13|NPM1	NPM1	protein_coding	74.5272	55.36	2956	2574.5	0.772098	-0.373144	0.000233451	0.00424664
ENSMUSG00000028673.10|FUCA1	FUCA1	protein_coding	9.53722	5.88068	471.5	338.25	0.668583	-0.580822	0.000234839	0.00426749
ENSMUSG00000069917.7|HBA-A2	HBA-A2	protein_coding	2.1667	0.0495	20.25	1	0.426869	-1.22814	0.000235661	0.00427802
ENSMUSG00000102496.1|GM36989	GM36989	TEC	10.0317	8.98813	316.5	327.5	0.74759	-0.41968	0.00023594	0.00427868
ENSMUSG00000020042.15|BTBD11	BTBD11	protein_coding	2.94155	1.3339	445	262.5	0.513209	-0.96238	0.000236363	0.00428196
ENSMUSG00000097274.2|GM47512	GM47512	lncRNA	1.09715	2.8281	45.5	132.25	2.13012	1.09094	0.000238004	0.00430726
ENSMUSG00000030742.7|LAT	LAT	protein_coding	80.4117	90.9976	3312.5	4494.25	1.25901	0.332288	0.000238296	0.00430813
ENSMUSG00000106926.1|RPL7-PS7	RPL7-PS7	processed_pseudogene	54.6703	37.1593	647.5	512	0.730103	-0.453828	0.000239085	0.00431796
ENSMUSG00000108760.1|GM31897	GM31897	lncRNA	2.01408	6.66948	24.5	90.25	2.31682	1.21215	0.000240831	0.00434506
ENSMUSG00000118401.1|GPR52	GPR52	protein_coding	7.41805	14.0989	188.75	378.5	1.8499	0.887446	0.000245985	0.00443303
ENSMUSG00000030536.10|IQGAP1	IQGAP1	protein_coding	39.5703	52.1046	9776.5	14721.5	1.18433	0.244076	0.00024621	0.00443303
ENSMUSG00000058258.14|IDI1	IDI1	protein_coding	2.8326	1.08407	144.5	71.75	0.492161	-1.0228	0.000248464	0.00446764
ENSMUSG00000030474.9|SIGLECE	SIGLECE	protein_coding	4.39745	0.5023	107.75	12.75	0.413034	-1.27567	0.000248638	0.00446764
ENSMUSG00000108064.1|GM44423	GM44423	TEC	5.80408	11.7389	276.25	614.75	1.86063	0.895788	0.000251845	0.00452066
ENSMUSG00000020272.8|STK10	STK10	protein_coding	45.1619	51.4798	3486.5	4639.5	1.16538	0.220795	0.000253824	0.00455156
ENSMUSG00000021794.16|GLUD1	GLUD1	protein_coding	39.5707	53.2518	2472.5	3681.25	1.30422	0.383189	0.000255034	0.00456396
ENSMUSG00000050708.16|FTL1	FTL1	protein_coding	114.058	76.4573	2259.75	1828.25	0.757016	-0.401604	0.000255025	0.00456396
ENSMUSG00000074220.10|ZFP382	ZFP382	protein_coding	7.13052	11.1115	244.5	420	1.56931	0.65013	0.000255938	0.00457093
ENSMUSG00000057863.6|RPL36	RPL36	protein_coding	441.751	324.186	2512.5	2169	0.796567	-0.328132	0.000255941	0.00457093
ENSMUSG00000021253.7|TGFB3	TGFB3	protein_coding	0.70165	0.03885	38.75	2.5	0.420702	-1.24913	0.000258273	0.00460792
ENSMUSG00000045827.10|SERPINB9	SERPINB9	protein_coding	109.568	141.523	5623.75	8251.25	1.39466	0.47991	0.000258955	0.00461161
ENSMUSG00000116504.1|I730030J21RIK	I730030J21RIK	lncRNA	8.65015	4.54355	269.75	166.75	0.578495	-0.789624	0.000259003	0.00461161
ENSMUSG00000107770.1|GM44126	GM44126	processed_pseudogene	9.914	17.3693	74	142.5	1.74419	0.802559	0.000260219	0.0046286
ENSMUSG00000032376.12|USP3	USP3	protein_coding	11.2569	16.9605	1160	2084	1.3919	0.477059	0.000261138	0.00464026
ENSMUSG00000089774.2|SLC5A3	SLC5A3	protein_coding	18.964	30.2464	3122	5304.75	1.44048	0.526552	0.000261755	0.00464308
ENSMUSG00000026377.12|NIFK	NIFK	protein_coding	11.0263	6.19605	331.5	210.25	0.609959	-0.713215	0.000261823	0.00464308
ENSMUSG00000085531.1|SLC36A3OS	SLC36A3OS	lncRNA	3.42537	9.85383	25.25	102.5	2.2538	1.17236	0.000262311	0.00464707
ENSMUSG00000030854.17|PTPN5	PTPN5	protein_coding	3.05397	5.33052	260	516.75	1.68229	0.750425	0.000264353	0.00467854
ENSMUSG00000029570.5|LFNG	LFNG	protein_coding	57.5765	71.1089	2181.75	3030.75	1.28663	0.363595	0.000265767	0.00469886
ENSMUSG00000032352.16|LRRC1	LRRC1	protein_coding	0.9054	2.18423	104.75	305.75	1.96441	0.974095	0.000266125	0.00470048
ENSMUSG00000000078.7|KLF6	KLF6	protein_coding	144.634	180.578	9410.75	13824.8	1.27833	0.354265	0.000266993	0.00471108
ENSMUSG00000034807.9|COLGALT1	COLGALT1	protein_coding	12.4073	7.64358	785.25	568.75	0.66904	-0.579836	0.000267858	0.00472164
ENSMUSG00000029359.13|TESC	TESC	protein_coding	1.32078	3.2253	32.75	93.5	2.11716	1.08213	0.000281925	0.00496464
ENSMUSG00000026827.12|GPD2	GPD2	protein_coding	20.4526	15.8825	1958	1748.75	0.741586	-0.431315	0.000287824	0.00506346
ENSMUSG00000115764.1|GM18811	GM18811	processed_pseudogene	4.66798	9.4505	45.25	104	1.99103	0.993513	0.000289608	0.00508688
ENSMUSG00000058655.9|EIF4B	EIF4B	protein_coding	83.7763	64.3748	5578.75	4814	0.752988	-0.409301	0.000289732	0.00508688
ENSMUSG00000020088.10|SAR1A	SAR1A	protein_coding	30.9948	23.7384	1721.5	1528.25	0.792166	-0.336125	0.000292008	0.00512176
ENSMUSG00000102212.1|C230085N15RIK	C230085N15RIK	TEC	11.0579	16.2421	704.25	1195.75	1.44842	0.534479	0.000292521	0.00512566
ENSMUSG00000049124.4|GM8186	GM8186	processed_pseudogene	138.319	79.7241	478.25	339.25	0.638208	-0.647901	0.000293567	0.00513378
ENSMUSG00000036046.14|5031439G07RIK	5031439G07RIK	protein_coding	2.13252	0.775675	300.5	129	0.475236	-1.07328	0.000293519	0.00513378
ENSMUSG00000090175.1|UGT1A9	UGT1A9	protein_coding	0.848825	0.02945	26.25	1	0.431412	-1.21286	0.000294661	0.00514782
ENSMUSG00000031758.10|CDYL2	CDYL2	protein_coding	3.969	6.12767	146.25	255.25	1.61884	0.694963	0.000295949	0.00516231
ENSMUSG00000029447.11|CCT6A	CCT6A	protein_coding	24.2301	16.5137	1307.25	1049.5	0.70304	-0.508322	0.000296076	0.00516231
ENSMUSG00000002346.16|SLC25A42	SLC25A42	protein_coding	1.09355	0.3074	94	34.25	0.452438	-1.14421	0.000296431	0.0051634
ENSMUSG00000028649.20|MACF1	MACF1	protein_coding	51.7015	70.3676	24792.8	38854.2	1.29682	0.374983	0.000297029	0.00516871
ENSMUSG00000086075.1|GM15728	GM15728	lncRNA	0.18265	0.810925	10.5	48.75	2.38815	1.25589	0.000297888	0.00517855
ENSMUSG00000030917.13|TMEM159	TMEM159	protein_coding	2.65045	0.96075	79.75	34	0.479631	-1.06	0.000298732	0.00518812
ENSMUSG00000039512.12|UHRF1BP1	UHRF1BP1	protein_coding	2.14975	1.0644	279.25	155.25	0.545108	-0.875386	0.000299156	0.00519038
ENSMUSG00000063447.7|UBE2D2B	UBE2D2B	protein_coding	0	0.704175	0	17.75	2.22859	1.15613	0.000299662	0.00519298
ENSMUSG00000098934.1|GM18853	GM18853	unprocessed_pseudogene	1.91095	3.80107	95.5	231.25	1.88741	0.916405	0.000299895	0.00519298
ENSMUSG00000032518.6|RPSA	RPSA	protein_coding	178.37	137.292	8394.75	7567.75	0.786819	-0.345896	0.000302727	0.00523573
ENSMUSG00000032192.9|GNB5	GNB5	protein_coding	1.90368	0.806425	89	41.5	0.51383	-0.960637	0.000302957	0.00523573
ENSMUSG00000028076.12|CD1D1	CD1D1	protein_coding	3.30552	5.4461	125.5	242	1.63498	0.709275	0.000305869	0.00527572
ENSMUSG00000040481.17|BPTF	BPTF	protein_coding	20.6409	28.2443	4360.25	6711.75	1.24815	0.319789	0.000305591	0.00527572
ENSMUSG00000006527.16|SFMBT1	SFMBT1	protein_coding	4.00012	6.13542	515	894	1.42645	0.512431	0.000307976	0.00530687
ENSMUSG00000073889.10|IL11RA1	IL11RA1	protein_coding	0.505625	1.42663	33.75	116.75	2.21798	1.14924	0.000310077	0.00533787
ENSMUSG00000028980.14|H6PD	H6PD	protein_coding	8.46997	12.5059	650.75	1097.5	1.47118	0.556977	0.000312396	0.00536732
ENSMUSG00000001467.5|CYP51	CYP51	protein_coding	19.4042	10.9963	1270.5	910.25	0.603785	-0.727894	0.000312116	0.00536732
ENSMUSG00000031788.14|KIFC3	KIFC3	protein_coding	0.92175	0.080825	73.75	7.25	0.42344	-1.23977	0.000313141	0.00537488
ENSMUSG00000111496.1|GM47483	GM47483	TEC	2.91588	6.16873	94	198	1.92601	0.945619	0.000316355	0.00542477
ENSMUSG00000024646.14|CYB5A	CYB5A	protein_coding	5.9088	10.0914	267.5	540.75	1.6722	0.741749	0.000318239	0.00545178
ENSMUSG00000033949.12|TRIM36	TRIM36	protein_coding	5.52168	9.60365	418.75	781.5	1.62223	0.697979	0.00031943	0.00546686
ENSMUSG00000023456.15|TPI1	TPI1	protein_coding	156.21	110.248	6317.5	5311.5	0.751837	-0.411508	0.000329678	0.0056368
ENSMUSG00000001089.14|LUZP1	LUZP1	protein_coding	4.82725	8.18685	568.5	1162.5	1.55624	0.638068	0.000331257	0.00564191
ENSMUSG00000050921.12|P2RY10	P2RY10	protein_coding	103.177	83.0115	4599.5	4296.75	0.789738	-0.340554	0.000330893	0.00564191
ENSMUSG00000023025.16|LARP4	LARP4	protein_coding	9.0942	7.07055	1457	1322.25	0.719903	-0.474127	0.00033117	0.00564191
ENSMUSG00000037419.9|ENDOD1	ENDOD1	protein_coding	35.9862	24.8946	2453.25	1882.5	0.717197	-0.479559	0.000330762	0.00564191
ENSMUSG00000022637.11|CBLB	CBLB	protein_coding	65.8274	57.1228	10307.5	9903.5	0.807614	-0.308263	0.000332328	0.0056547
ENSMUSG00000046721.11|RPL14-PS1	RPL14-PS1	processed_pseudogene	529.091	388.505	5085	4352	0.784984	-0.349265	0.000333914	0.00567622
ENSMUSG00000108291.1|GM44292	GM44292	TEC	11.4293	16.7473	405	660.5	1.46705	0.552914	0.000334774	0.00568118
ENSMUSG00000005374.13|TBL2	TBL2	protein_coding	5.54935	2.88903	663	426.5	0.540031	-0.888886	0.00033485	0.00568118
ENSMUSG00000026205.8|SLC23A3	SLC23A3	protein_coding	0.628675	1.72742	21	65.75	2.19238	1.1325	0.000336544	0.00569593
ENSMUSG00000112099.1|GM8960	GM8960	processed_pseudogene	52.8635	33.8058	610	453.25	0.699037	-0.516559	0.00033663	0.00569593
ENSMUSG00000034641.2|CD300LD	CD300LD	protein_coding	1.50913	0.172625	53.75	7.5	0.421525	-1.24631	0.000336688	0.00569593
ENSMUSG00000117175.1|GM20098	GM20098	lncRNA	0.0065	0.29465	0.25	17	2.25771	1.17486	0.000337493	0.00570408
ENSMUSG00000005150.16|WDR83	WDR83	protein_coding	5.58918	3.16458	232.75	155.25	0.637704	-0.649042	0.000338425	0.00571437
ENSMUSG00000096403.2|GM9825	GM9825	processed_pseudogene	27.9183	15.5469	345.5	231	0.652511	-0.615925	0.000339919	0.0057341
ENSMUSG00000025804.5|CCR1	CCR1	protein_coding	4.5468	10.4337	195.5	448.75	2.00913	1.00657	0.000344026	0.00579785
ENSMUSG00000040721.9|ZFHX2	ZFHX2	protein_coding	2.64155	4.44423	711.25	1400	1.57446	0.654854	0.000347842	0.0058454
ENSMUSG00000027951.16|ADAR	ADAR	protein_coding	19.6393	25.0015	2388	3473.75	1.23963	0.309914	0.000347664	0.0058454
ENSMUSG00000114003.1|GM9616	GM9616	processed_pseudogene	234.935	171.607	2695.75	2246.75	0.7506	-0.413883	0.00034745	0.0058454
ENSMUSG00000044811.13|CD300C2	CD300C2	protein_coding	2.58173	0.35755	44.5	6.25	0.421077	-1.24785	0.000348444	0.00584996
ENSMUSG00000028843.8|SH3BGRL3	SH3BGRL3	protein_coding	232.868	158.383	2806.5	2174.5	0.7247	-0.464545	0.000349324	0.00585914
ENSMUSG00000039168.15|DAP	DAP	protein_coding	40.3604	28.2711	1160	948.75	0.776934	-0.364136	0.000349921	0.00586359
ENSMUSG00000021271.5|ZFP839	ZFP839	protein_coding	1.8166	3.52922	104.75	224.5	1.85934	0.894792	0.000350651	0.00587025
ENSMUSG00000057841.5|RPL32	RPL32	protein_coding	175.822	126.924	2540.5	2082.5	0.777397	-0.363277	0.000351896	0.0058855
ENSMUSG00000036661.14|DENND3	DENND3	protein_coding	6.28915	11.0908	530.25	1057.75	1.69574	0.761913	0.00035246	0.00588936
ENSMUSG00000082028.1|GM1826	GM1826	processed_pseudogene	7.34315	11.5211	125.75	221.75	1.66082	0.731897	0.000353137	0.00589508
ENSMUSG00000046687.6|GM5424	GM5424	processed_pseudogene	21.0282	8.2565	375.5	193	0.523	-0.935118	0.000355319	0.00592589
ENSMUSG00000002897.5|IL17RA	IL17RA	protein_coding	10.1244	14.6514	1311.75	2254	1.38774	0.472733	0.000357654	0.00595922
ENSMUSG00000065580.2|MIR15B	MIR15B	miRNA	0	8.1496	0	7.75	2.19797	1.13617	0.000362042	0.00602095
ENSMUSG00000036427.5|GPI1	GPI1	protein_coding	63.793	52.0967	6090.75	5836.75	0.828748	-0.270995	0.000361917	0.00602095
ENSMUSG00000022504.10|CIITA	CIITA	protein_coding	1.06618	0.220475	139.25	33.25	0.43173	-1.2118	0.000364838	0.00606173
ENSMUSG00000027366.12|SPPL2A	SPPL2A	protein_coding	8.54767	12.217	1099.75	1824.75	1.33915	0.421313	0.000371316	0.00616356
ENSMUSG00000025326.12|UBE3A	UBE3A	protein_coding	11.2419	10.3742	3460	3616.75	0.761187	-0.393678	0.000371728	0.0061646
ENSMUSG00000009621.18|VAV2	VAV2	protein_coding	1.90203	0.735175	203.25	93.75	0.489937	-1.02933	0.000374873	0.00621092
ENSMUSG00000067713.7|PRKAG1	PRKAG1	protein_coding	22.0477	27.8335	716	1037.25	1.37451	0.458915	0.000377218	0.00623806
ENSMUSG00000055541.17|LAIR1	LAIR1	protein_coding	2.97285	1.08737	320.75	169	0.470396	-1.08805	0.000376956	0.00623806
ENSMUSG00000036560.14|LGI4	LGI4	protein_coding	0.1851	1.50822	15	103.5	2.34394	1.22894	0.00037866	0.00625605
ENSMUSG00000006050.12|SRA1	SRA1	protein_coding	20.3491	14.9807	681.75	579.25	0.765123	-0.386236	0.000380185	0.00627537
ENSMUSG00000068015.8|LRCH1	LRCH1	protein_coding	14.5448	21.0724	1665.5	2809	1.33548	0.417364	0.000386663	0.00637633
ENSMUSG00000026630.9|BATF3	BATF3	protein_coding	1.04933	3.44727	23	90.75	2.29146	1.19627	0.000389986	0.00642511
ENSMUSG00000036078.16|SIGMAR1	SIGMAR1	protein_coding	5.2873	7.46913	247.75	401	1.50393	0.588741	0.000393451	0.00647615
ENSMUSG00000033306.15|LPP	LPP	protein_coding	4.6723	3.32797	1551.75	1316.5	0.672745	-0.571868	0.000394127	0.00648124
ENSMUSG00000015305.6|SASH1	SASH1	protein_coding	0.859325	0.0901	105	12.25	0.426315	-1.23001	0.000396116	0.00650789
ENSMUSG00000028071.12|SH2D2A	SH2D2A	protein_coding	98.6395	77.8186	8698.25	7751.75	0.775497	-0.366806	0.000397273	0.00652083
ENSMUSG00000044453.5|FFAR1	FFAR1	protein_coding	0	0.33935	0	22.5	2.18722	1.1291	0.000399005	0.00654317
ENSMUSG00000022723.16|CRYBG3	CRYBG3	protein_coding	6.33785	9.9823	1190	2120.25	1.41869	0.504563	0.000400247	0.00655744
ENSMUSG00000108955.1|GM44775	GM44775	TEC	1.09975	2.55682	23.5	61.75	2.07788	1.05512	0.000405389	0.00663551
ENSMUSG00000027562.12|CAR2	CAR2	protein_coding	4.66132	1.00123	169	40.75	0.428501	-1.22263	0.000407836	0.00666939
ENSMUSG00000047751.9|UTF1	UTF1	protein_coding	4.97665	1.27557	91.5	32.75	0.450756	-1.14958	0.000409032	0.00668274
ENSMUSG00000030187.15|KLRA2	KLRA2	protein_coding	6.8066	1.82498	171.75	59.75	0.444611	-1.16938	0.000409521	0.00668455
ENSMUSG00000026536.9|IFI211	IFI211	protein_coding	6.285	10.0531	171	314.5	1.63008	0.704944	0.000410015	0.00668643
ENSMUSG00000017167.6|CNTNAP1	CNTNAP1	protein_coding	0.280175	1.6673	22.5	184.25	2.34815	1.23152	0.000410426	0.00668695
ENSMUSG00000042419.8|NFKBIL1	NFKBIL1	protein_coding	6.2565	10.044	161.5	307	1.67412	0.743401	0.000411363	0.00668975
ENSMUSG00000002320.15|TM9SF1	TM9SF1	protein_coding	10.4018	13.4908	599	895.25	1.35536	0.438676	0.000411735	0.00668975
ENSMUSG00000033953.10|PPP3R1	PPP3R1	protein_coding	30.3928	22.6319	1473.75	1255	0.792808	-0.334956	0.000411324	0.00668975
ENSMUSG00000054434.14|TMEM120B	TMEM120B	protein_coding	5.47215	1.73853	233.75	84.25	0.462381	-1.11285	0.000412238	0.00669176
ENSMUSG00000032216.15|NEDD4	NEDD4	protein_coding	6.64482	5.07545	1250	1131	0.706289	-0.50167	0.000416198	0.00674984
ENSMUSG00000104509.1|GM33994	GM33994	lncRNA	0	0.458725	0	16.25	2.17864	1.12343	0.00041779	0.00676322
ENSMUSG00000006423.15|C330007P06RIK	C330007P06RIK	protein_coding	4.90475	3.70445	540.75	472.75	0.722068	-0.469794	0.000417687	0.00676322
ENSMUSG00000085295.7|4930430E12RIK	4930430E12RIK	lncRNA	1.37403	0.066225	22.25	1.5	0.439057	-1.18752	0.000419694	0.00678781
ENSMUSG00000036197.16|GXYLT1	GXYLT1	protein_coding	12.5122	8.89513	1267.5	980.5	0.682086	-0.551974	0.000427646	0.00691008
ENSMUSG00000116984.1|4930549P19RIK	4930549P19RIK	lncRNA	0.480775	0	15.5	0	0.45525	-1.13527	0.000428501	0.00691757
ENSMUSG00000027907.4|S100A11	S100A11	protein_coding	58.767	80.8829	440	676	1.43332	0.519363	0.000429757	0.0069315
ENSMUSG00000037679.9|INF2	INF2	protein_coding	10.6271	6.96647	791.75	583	0.677245	-0.562251	0.000435902	0.00702419
ENSMUSG00000026688.5|MGST3	MGST3	protein_coding	0.436675	1.8106	7	31.5	2.33424	1.22295	0.000438907	0.00705972
ENSMUSG00000015176.11|NOLC1	NOLC1	protein_coding	18.1999	13.0544	1058	893.25	0.757057	-0.401526	0.00043855	0.00705972
ENSMUSG00000040998.18|NPNT	NPNT	protein_coding	1.8771	5.19865	142.5	415.25	2.11675	1.08185	0.000442063	0.0070911
ENSMUSG00000003429.11|RPS11	RPS11	protein_coding	634.091	472.136	8077.75	6971.75	0.818474	-0.288991	0.000441912	0.0070911
ENSMUSG00000006782.16|CNP	CNP	protein_coding	30.9795	18.7545	1703	1249	0.667783	-0.582548	0.000441738	0.0070911
ENSMUSG00000098678.1|MROH6	MROH6	protein_coding	0.359025	1.46728	11	52.25	2.33016	1.22043	0.000446653	0.00715822
ENSMUSG00000048279.19|SACS	SACS	protein_coding	11.3179	17.2872	3442.75	5837	1.39795	0.483317	0.000449533	0.00719782
ENSMUSG00000042129.8|RASSF4	RASSF4	protein_coding	1.21335	0.25235	153	33.5	0.431605	-1.21222	0.000455077	0.00728
ENSMUSG00000040270.16|BACH2	BACH2	protein_coding	8.55963	6.1082	1288.75	1052.25	0.669283	-0.579312	0.000463052	0.00740085
ENSMUSG00000024359.10|HSPA9	HSPA9	protein_coding	24.1818	16.8355	1537.25	1245.25	0.717359	-0.479232	0.00046438	0.00741537
ENSMUSG00000101439.1|GM336	GM336	processed_pseudogene	9.90747	16.0633	216.5	380.5	1.64956	0.722083	0.000467386	0.00745663
ENSMUSG00000025650.13|COL7A1	COL7A1	protein_coding	0.433275	1.27953	68.75	224.75	2.16172	1.11218	0.000474051	0.00755613
ENSMUSG00000090171.1|UGT1A2	UGT1A2	protein_coding	0.59275	0	18.25	0	0.460672	-1.11819	0.000476169	0.00758303
ENSMUSG00000094634.8|GM3468	GM3468	protein_coding	0.079775	0.802375	2.25	29.75	2.27277	1.18445	0.000476845	0.00758507
ENSMUSG00000026655.15|FAM107B	FAM107B	protein_coding	103.304	88.3347	6677	6580.5	0.833264	-0.263155	0.000477156	0.00758507
ENSMUSG00000036908.17|UNC93B1	UNC93B1	protein_coding	13.0563	6.42818	568.75	330.75	0.570696	-0.809205	0.000478048	0.0075924
ENSMUSG00000063450.14|SYNE2	SYNE2	protein_coding	1.14795	2.37812	469.25	1080.5	1.75785	0.81381	0.000479058	0.0076016
ENSMUSG00000113015.1|GM6296	GM6296	processed_pseudogene	2.5286	6.41862	36	99.25	2.09231	1.0651	0.000481825	0.00763178
ENSMUSG00000024696.9|LPXN	LPXN	protein_coding	61.8334	75.3802	1645	2390	1.26412	0.338134	0.000481746	0.00763178
ENSMUSG00000068329.12|HTRA2	HTRA2	protein_coding	8.0157	4.32965	363.75	231.5	0.598295	-0.74107	0.000483261	0.00764766
ENSMUSG00000047821.16|TRIM16	TRIM16	protein_coding	0.5177	1.79005	34.25	136.5	2.24439	1.16633	0.000489223	0.00773507
ENSMUSG00000041225.16|ARHGAP12	ARHGAP12	protein_coding	5.03637	7.44243	607	1029.5	1.39781	0.483171	0.000493241	0.00779162
ENSMUSG00000103291.1|GM38235	GM38235	TEC	2.93815	5.36755	220.5	414.75	1.70124	0.76659	0.000495944	0.00782732
ENSMUSG00000004707.14|LY9	LY9	protein_coding	15.9598	22.2882	785.5	1290	1.3941	0.47933	0.000496813	0.00783301
ENSMUSG00000043483.4|GM6863	GM6863	processed_pseudogene	131.082	96.3031	1259.25	1047.75	0.778899	-0.360491	0.000497193	0.00783301
ENSMUSG00000063406.11|TMED5	TMED5	protein_coding	22.0511	17.6143	2498.75	2345	0.765482	-0.385559	0.000498259	0.0078428
ENSMUSG00000030057.15|CNBP	CNBP	protein_coding	115.414	94.3893	5199.25	4902.25	0.830218	-0.268438	0.000502129	0.00788965
ENSMUSG00000062328.8|RPL17	RPL17	protein_coding	205.822	165.323	4050.5	3779.25	0.814933	-0.295246	0.000501928	0.00788965
ENSMUSG00000042215.8|BAG2	BAG2	protein_coding	1.86027	0.746625	85.5	42.5	0.51748	-0.950426	0.000502688	0.0078914
ENSMUSG00000022474.15|PMM1	PMM1	protein_coding	2.29977	4.188	92.75	211.25	1.82453	0.867529	0.000503615	0.00789893
ENSMUSG00000003228.9|GRK5	GRK5	protein_coding	0.6568	1.94532	73.25	235.75	2.10356	1.07284	0.00050568	0.00792217
ENSMUSG00000022817.15|ITGB5	ITGB5	protein_coding	3.40735	1.01972	166.25	64.25	0.459184	-1.12286	0.000505995	0.00792217
ENSMUSG00000031644.19|NEK1	NEK1	protein_coding	1.83153	3.22685	217.25	439	1.61168	0.688566	0.00050755	0.00793946
ENSMUSG00000034765.6|DUSP5	DUSP5	protein_coding	101.293	120.567	3724	5132.5	1.33026	0.411714	0.000509533	0.00796342
ENSMUSG00000108522.1|GM44664	GM44664	TEC	1.2836	2.72743	32.5	80.5	1.96531	0.974757	0.000513963	0.00802555
ENSMUSG00000021428.9|RIOK1	RIOK1	protein_coding	9.54833	6.73495	1342.25	1085.5	0.677632	-0.561427	0.00052072	0.00812388
ENSMUSG00000054321.7|TAF4B	TAF4B	protein_coding	4.27398	6.5361	330.25	570	1.47152	0.557303	0.000530013	0.00825427
ENSMUSG00000017765.17|SLC12A4	SLC12A4	protein_coding	10.5566	7.5885	670.5	556.75	0.75632	-0.402931	0.000530008	0.00825427
ENSMUSG00000060002.14|CHPT1	CHPT1	protein_coding	1.86045	1.07745	229.75	146.75	0.557858	-0.84203	0.000531447	0.00826201
ENSMUSG00000024451.9|ARAP3	ARAP3	protein_coding	0.81515	0.0996	90.5	14	0.432982	-1.20762	0.000531081	0.00826201
ENSMUSG00000026879.14|GSN	GSN	protein_coding	3.57355	1.65088	165.5	95.75	0.552894	-0.854926	0.000532651	0.00826616
ENSMUSG00000029998.14|PCYOX1	PCYOX1	protein_coding	3.07463	1.48717	218.25	127.5	0.538372	-0.893326	0.000532287	0.00826616
ENSMUSG00000003379.7|CD79A	CD79A	protein_coding	0.20295	1.41328	5.25	31.75	2.28912	1.1948	0.000535069	0.00829152
ENSMUSG00000019823.17|MICAL1	MICAL1	protein_coding	29.5498	38.5758	2689.75	4092	1.27835	0.354279	0.000535225	0.00829152
ENSMUSG00000032437.10|STT3B	STT3B	protein_coding	24.7797	18.707	1556.25	1412.75	0.773587	-0.370365	0.000535936	0.00829525
ENSMUSG00000111425.1|GM47324	GM47324	processed_pseudogene	1.84655	4.67345	29.5	77.75	2.06813	1.04833	0.000536521	0.00829703
ENSMUSG00000036452.18|ARHGAP26	ARHGAP26	protein_coding	7.47748	12.9628	1108	2253.75	1.5361	0.619273	0.000538916	0.00832677
ENSMUSG00000086228.2|UBAP1L	UBAP1L	protein_coding	0.41155	1.85848	16.5	67.25	2.30279	1.20338	0.00053956	0.00832942
ENSMUSG00000072772.3|GRCC10	GRCC10	protein_coding	14.726	9.0825	439	327	0.699101	-0.516426	0.00054007	0.00833001
ENSMUSG00000108633.1|GM44694	GM44694	TEC	16.4087	24.0402	319	526	1.53649	0.619639	0.000541346	0.0083424
ENSMUSG00000112627.1|4933412E12RIK	4933412E12RIK	lncRNA	2.5404	4.97783	87.75	209.75	1.90479	0.929635	0.000543566	0.00836693
ENSMUSG00000039911.13|SPSB1	SPSB1	protein_coding	2.5477	4.573	167	370.25	1.76484	0.819541	0.00054436	0.00836693
ENSMUSG00000023944.14|HSP90AB1	HSP90AB1	protein_coding	803.949	677.702	35902.8	34690.5	0.895283	-0.159584	0.000544301	0.00836693
ENSMUSG00000048807.2|SLC35E4	SLC35E4	protein_coding	1.75053	3.62228	85.75	187	1.91574	0.937904	0.000545509	0.00837729
ENSMUSG00000116919.1|GM17809	GM17809	processed_pseudogene	2.4407	5.5468	54.75	122.5	1.96652	0.975643	0.000549667	0.00843381
ENSMUSG00000024160.16|SPSB3	SPSB3	protein_coding	14.168	18.5593	581.5	858	1.36457	0.448442	0.00055122	0.00845029
ENSMUSG00000102973.1|E430014B02RIK	E430014B02RIK	TEC	7.98257	12.333	388.25	653.25	1.50612	0.590836	0.000552246	0.00845658
ENSMUSG00000029616.9|ERP29	ERP29	protein_coding	6.30762	4.80107	855.25	759.75	0.700546	-0.513449	0.000552589	0.00845658
ENSMUSG00000084772.1|GM15473	GM15473	lncRNA	3.99618	1.4691	67	29.25	0.496794	-1.00928	0.00055638	0.00850721
ENSMUSG00000040888.10|GFER	GFER	protein_coding	3.95863	1.94982	130	71	0.573305	-0.802625	0.000556912	0.00850798
ENSMUSG00000117430.1|GM49968	GM49968	TEC	8.31793	3.8887	347.75	171.75	0.543514	-0.87961	0.000558734	0.00852843
ENSMUSG00000103103.1|4833445I07RIK	4833445I07RIK	lncRNA	6.82153	9.59453	163.75	271.25	1.52529	0.609084	0.000560731	0.00855151
ENSMUSG00000001441.13|NPEPPS	NPEPPS	protein_coding	8.28208	11.8719	907	1466.5	1.3367	0.418672	0.000564896	0.00860758
ENSMUSG00000056145.5|AI504432	AI504432	lncRNA	15.4591	23.3628	1270	2137.5	1.27932	0.355373	0.00056869	0.00865793
ENSMUSG00000030822.15|PRR14	PRR14	protein_coding	9.70562	13.649	660.75	1028.5	1.42707	0.513061	0.000569483	0.00866253
ENSMUSG00000032648.14|PYGM	PYGM	protein_coding	2.31533	6.3586	113	329.5	2.14794	1.10296	0.000570355	0.00866831
ENSMUSG00000061136.14|PRPF40A	PRPF40A	protein_coding	18.5214	16.2304	2900.5	2941.5	0.797528	-0.326393	0.000574998	0.00873136
ENSMUSG00000000538.18|TOM1L2	TOM1L2	protein_coding	1.88542	1.01085	248	151.25	0.57329	-0.802664	0.000577213	0.00875746
ENSMUSG00000029076.14|SDF4	SDF4	protein_coding	43.6605	33.9507	4026	3445.25	0.77152	-0.374225	0.000578656	0.0087718
ENSMUSG00000039908.14|SLC26A11	SLC26A11	protein_coding	2.51455	4.81222	143.5	294.75	1.82395	0.867063	0.000580743	0.00879333
ENSMUSG00000024921.17|SMARCA2	SMARCA2	protein_coding	6.59243	9.61458	1395.25	2331	1.3233	0.404141	0.000581549	0.00879333
ENSMUSG00000040997.13|ABHD4	ABHD4	protein_coding	5.287	2.42137	261.75	127.75	0.540778	-0.886892	0.000581571	0.00879333
ENSMUSG00000029658.17|WDR95	WDR95	protein_coding	4.4856	2.14858	229.75	135.25	0.555932	-0.847019	0.000583543	0.0088156
ENSMUSG00000042064.13|MYO3B	MYO3B	protein_coding	1.93962	3.5421	206.25	423.25	1.62646	0.701738	0.000586188	0.00884798
ENSMUSG00000036067.12|SLC2A6	SLC2A6	protein_coding	1.67405	0.264925	76.25	19	0.43563	-1.19883	0.000588887	0.00888112
ENSMUSG00000063065.13|MAPK3	MAPK3	protein_coding	21.8758	15.2002	728	598.75	0.75028	-0.414498	0.00059338	0.00894124
ENSMUSG00000102561.1|GM37039	GM37039	TEC	5.99097	10.5247	212	435.5	1.70884	0.773018	0.000594322	0.0089478
ENSMUSG00000090602.3|GM5611	GM5611	processed_pseudogene	11.2254	6.3683	141.25	91.75	0.630141	-0.666253	0.000597554	0.00898564
ENSMUSG00000027398.13|IL1B	IL1B	protein_coding	8.62922	3.40645	227	102.75	0.495998	-1.01159	0.000597855	0.00898564
ENSMUSG00000054161.12|FAM83E	FAM83E	protein_coding	1.59072	2.82178	92.75	186.5	1.73123	0.791799	0.000603173	0.00905787
ENSMUSG00000020023.18|TMCC3	TMCC3	protein_coding	3.71865	1.75998	392.25	218.75	0.523818	-0.932862	0.000606057	0.00909343
ENSMUSG00000089281.1|SCARNA6	SCARNA6	scaRNA	172.503	223.261	685	1026.5	1.36484	0.448737	0.000606985	0.00909962
ENSMUSG00000021957.7|TKT	TKT	protein_coding	13.6399	9.93267	1502	1275.5	0.731078	-0.451902	0.00061006	0.00913795
ENSMUSG00000111913.1|GM49751	GM49751	TEC	26.3631	35.8084	1069.5	1672	1.37649	0.460998	0.000616123	0.00921743
ENSMUSG00000041921.16|METAP1D	METAP1D	protein_coding	2.6854	1.47235	185.5	115.5	0.582018	-0.780864	0.000616411	0.00921743
ENSMUSG00000022639.14|DUBR	DUBR	lncRNA	11.1447	17.1866	782.75	1335.5	1.50049	0.585434	0.000617112	0.00922011
ENSMUSG00000026234.12|NCL	NCL	protein_coding	44.7253	35.571	6812.5	6298.5	0.759243	-0.397367	0.000618614	0.00923336
ENSMUSG00000031381.16|PIGA	PIGA	protein_coding	4.60385	2.98065	430.5	320.75	0.645892	-0.630634	0.000619046	0.00923336
ENSMUSG00000089854.2|GM16133	GM16133	lncRNA	2.3365	4.52575	161	323	1.7542	0.810813	0.00062019	0.00924261
ENSMUSG00000022507.6|1810013L24RIK	1810013L24RIK	protein_coding	20.2169	25.8406	1506.25	2190.75	1.25395	0.32648	0.000622919	0.00927545
ENSMUSG00000110622.1|IQCN	IQCN	protein_coding	5.05448	8.26983	348.75	617.75	1.61935	0.695416	0.000627095	0.0093219
ENSMUSG00000029364.15|WSB2	WSB2	protein_coding	6.96145	9.92047	611.75	966.75	1.40052	0.485966	0.000626761	0.0093219
ENSMUSG00000033792.12|ATP7A	ATP7A	protein_coding	3.24277	5.4794	423	819	1.55966	0.641232	0.000627868	0.00932552
ENSMUSG00000103748.1|GM38243	GM38243	TEC	1.47437	3.28932	33.75	85.25	1.99454	0.996058	0.000630021	0.00934964
ENSMUSG00000038900.17|RPL12	RPL12	protein_coding	64.721	49.8504	3492.75	3061.5	0.825536	-0.276596	0.000630588	0.00935019
ENSMUSG00000056209.7|NPM3	NPM3	protein_coding	24.467	13.973	421.25	297.75	0.65249	-0.615972	0.00063559	0.00941644
ENSMUSG00000034586.14|HID1	HID1	protein_coding	6.9009	9.12117	464.25	722.75	1.36691	0.450923	0.000637412	0.00943385
ENSMUSG00000028961.15|PGD	PGD	protein_coding	11.4448	9.06638	1098.25	980.25	0.77749	-0.363104	0.000637834	0.00943385
ENSMUSG00000003934.5|EFNB3	EFNB3	protein_coding	0.255225	1.28822	11.25	66.75	2.2767	1.18694	0.000649966	0.00958951
ENSMUSG00000023274.14|CD4	CD4	protein_coding	1.13278	3.5694	68.25	221.5	2.18116	1.1251	0.000649989	0.00958951
ENSMUSG00000109214.1|GM44659	GM44659	lncRNA	9.6573	18.558	63.25	132.5	1.89378	0.921265	0.000649618	0.00958951
ENSMUSG00000103313.1|GM38357	GM38357	TEC	5.49078	9.1598	203.25	376.25	1.6482	0.720893	0.000654677	0.00964256
ENSMUSG00000018340.13|ANXA6	ANXA6	protein_coding	88.9721	100.153	3866.5	5104.5	1.26382	0.337792	0.000654238	0.00964256
ENSMUSG00000024525.7|IMPA2	IMPA2	protein_coding	10.4385	7.0116	835	629	0.676853	-0.563086	0.000655633	0.00964858
ENSMUSG00000099413.1|GM17767	GM17767	lncRNA	5.86048	1.96388	356.25	106	0.465236	-1.10397	0.000657731	0.00967139
ENSMUSG00000073010.9|GM5127	GM5127	protein_coding	0.535625	1.66387	18.5	58.25	2.18617	1.12841	0.000658686	0.00967417
ENSMUSG00000003484.4|CYP4F18	CYP4F18	protein_coding	2.63282	0.558975	67.25	15.25	0.444926	-1.16836	0.000659017	0.00967417
ENSMUSG00000024727.9|TRPM6	TRPM6	protein_coding	0.215775	19.4719	21.75	2537.5	2.09269	1.06536	0.000661288	0.00968335
ENSMUSG00000038658.15|RIC1	RIC1	protein_coding	14.2955	19.5092	2308.25	3631	1.26191	0.335607	0.00066121	0.00968335
ENSMUSG00000005447.12|PAFAH1B3	PAFAH1B3	protein_coding	3.92873	1.74263	121	64.5	0.547886	-0.868053	0.00066098	0.00968335
ENSMUSG00000024190.7|DUSP1	DUSP1	protein_coding	55.9813	37.983	2796	2231	0.75141	-0.412327	0.000664189	0.00971776
ENSMUSG00000027193.12|API5	API5	protein_coding	23.3176	18.6187	1570	1476.5	0.816882	-0.2918	0.000668407	0.00977137
ENSMUSG00000105179.1|GM42866	GM42866	TEC	0.4207	1.5119	19.25	89	2.24276	1.16528	0.000669146	0.00977407
ENSMUSG00000054717.7|HMGB2	HMGB2	protein_coding	31.3044	22.6549	1412.5	1181.5	0.778739	-0.360788	0.000670111	0.00978007
ENSMUSG00000026223.15|ITM2C	ITM2C	protein_coding	32.8982	40.4252	1202.75	1697	1.29955	0.378009	0.000671667	0.00979468
ENSMUSG00000028494.12|PLIN2	PLIN2	protein_coding	6.17455	3.54885	323	206	0.60683	-0.720635	0.000676562	0.00985792
ENSMUSG00000025857.10|DNAAF5	DNAAF5	protein_coding	4.80673	2.22947	248.5	138.5	0.550074	-0.862304	0.000681892	0.00992738
ENSMUSG00000037979.13|CCDC92	CCDC92	protein_coding	6.62965	10.0489	278	464.5	1.55814	0.639821	0.000685513	0.00996366
ENSMUSG00000015981.12|STK32C	STK32C	protein_coding	6.5791	3.34978	223.75	128.75	0.578843	-0.788757	0.00068532	0.00996366
ENSMUSG00000053318.7|SLAMF8	SLAMF8	protein_coding	0.997175	0.232775	46	11	0.451078	-1.14855	0.000689481	0.0100131
ENSMUSG00000033805.12|EPHX4	EPHX4	protein_coding	0.021025	0.4471	0.5	12.25	2.15157	1.10539	0.000693262	0.0100597
ENSMUSG00000020457.13|DRG1	DRG1	protein_coding	10.8163	7.69893	551.5	450	0.744159	-0.426317	0.000694203	0.0100651
ENSMUSG00000081792.4|ANP32B-PS1	ANP32B-PS1	processed_pseudogene	38.7441	27.1806	433.5	353.75	0.754792	-0.405849	0.000694931	0.0100674
ENSMUSG00000031948.14|KARS	KARS	protein_coding	15.6184	12.0735	1032.75	933.75	0.777276	-0.3635	0.000700498	0.0101241
ENSMUSG00000092072.3|GM4540	GM4540	processed_pseudogene	31.6164	18.2572	200	137.5	0.620793	-0.687816	0.000700569	0.0101241
ENSMUSG00000097990.1|GM19557	GM19557	lncRNA	2.22	0.7703	92.25	41	0.487107	-1.03769	0.000699547	0.0101241
ENSMUSG00000027523.20|GNAS	GNAS	protein_coding	43.5757	33.4883	7408.5	6603	0.745929	-0.422891	0.000704364	0.0101706
ENSMUSG00000103220.1|GM37728	GM37728	TEC	5.79183	9.35538	204	378.75	1.59485	0.673423	0.000706937	0.0101994
ENSMUSG00000103303.1|GM37802	GM37802	TEC	0.630975	2.05812	24	99.75	2.21007	1.14409	0.000708442	0.0102128
ENSMUSG00000106239.1|GM9260	GM9260	processed_pseudogene	2.85458	1.312	57.75	30.75	0.54583	-0.873477	0.000709818	0.0102243
ENSMUSG00000028869.13|GNL2	GNL2	protein_coding	9.75287	6.93478	538.5	434.25	0.724842	-0.464261	0.000710565	0.0102267
ENSMUSG00000114665.1|LNCBATE6	LNCBATE6	lncRNA	1.2735	3.57215	40.75	128.75	2.13552	1.09459	0.000713242	0.0102569
ENSMUSG00000090439.3|GM17455	GM17455	protein_coding	0.1276	1.1477	2.25	16.75	2.20096	1.13813	0.000716729	0.0102986
ENSMUSG00000025401.9|MYO1A	MYO1A	protein_coding	0.134275	0.590225	7.75	33.5	2.26372	1.1787	0.000718625	0.010309
ENSMUSG00000025656.17|ARHGEF9	ARHGEF9	protein_coding	1.21365	0.4547	160.25	65	0.485051	-1.04379	0.000718272	0.010309
ENSMUSG00000030413.7|PGLYRP1	PGLYRP1	protein_coding	22.2273	14.084	608	441.25	0.71576	-0.482451	0.000722205	0.010352
ENSMUSG00000045377.5|TMEM88	TMEM88	protein_coding	2.30167	4.74873	54.75	137	1.9332	0.950993	0.000724545	0.0103771
ENSMUSG00000038301.15|SNX10	SNX10	protein_coding	2.75005	4.47115	381.5	721	1.48574	0.571178	0.000727915	0.0104033
ENSMUSG00000004266.15|PTPN6	PTPN6	protein_coding	93.9904	59.9078	3874.5	2849.5	0.714578	-0.484836	0.00072698	0.0104033
ENSMUSG00000089525.1|GM23833	GM23833	misc_RNA	16.8819	1.59692	67.25	11	0.448484	-1.15687	0.000728144	0.0104033
ENSMUSG00000027332.11|IVD	IVD	protein_coding	3.17338	1.43483	247.75	137	0.526469	-0.92558	0.000732658	0.0104593
ENSMUSG00000086076.1|NCR3-PS	NCR3-PS	unprocessed_pseudogene	0.1634	2.33767	1	20	2.14857	1.10337	0.000744341	0.0106069
ENSMUSG00000073987.4|GGH	GGH	protein_coding	3.98787	6.6969	122.25	214.25	1.66458	0.735161	0.000744768	0.0106069
ENSMUSG00000076617.9|IGHM	IGHM	IG_C_gene	32.9249	11.1282	923.5	443	0.484289	-1.04606	0.000744795	0.0106069
ENSMUSG00000030161.8|GABARAPL1	GABARAPL1	protein_coding	22.4761	29.5041	664.75	1016	1.43034	0.516359	0.000748632	0.0106529
ENSMUSG00000016559.14|H3F3B	H3F3B	protein_coding	151.047	123.215	6740	6521.25	0.779173	-0.359985	0.000751782	0.0106891
ENSMUSG00000063286.7|GM8995	GM8995	transcribed_unprocessed_pseudogene	160.014	215.983	17503	26535.8	1.27349	0.34879	0.000762585	0.0108079
ENSMUSG00000024429.9|GNL1	GNL1	protein_coding	21.9806	16.1521	1016.25	870.25	0.775873	-0.366107	0.000762253	0.0108079
ENSMUSG00000040570.14|RUNDC3B	RUNDC3B	protein_coding	9.2654	4.3255	538.5	334.75	0.538795	-0.89219	0.000760907	0.0108079
ENSMUSG00000043251.6|EXOC3L	EXOC3L	protein_coding	3.3399	1.10963	185.25	64.75	0.476206	-1.07034	0.000761855	0.0108079
ENSMUSG00000022971.18|IFNAR2	IFNAR2	protein_coding	7.79943	10.6153	391	613	1.37906	0.463686	0.000763831	0.0108085
ENSMUSG00000031781.14|CIAPIN1	CIAPIN1	protein_coding	8.93143	6.25868	1222.25	961.5	0.669182	-0.57953	0.000763856	0.0108085
ENSMUSG00000021377.15|DEK	DEK	protein_coding	48.4163	37.0404	2284	2033.75	0.813526	-0.297739	0.00076587	0.0108283
ENSMUSG00000015467.14|EGFL8	EGFL8	protein_coding	0.5266	1.91023	13.5	50.25	2.2384	1.16247	0.000773264	0.0109234
ENSMUSG00000037406.7|HTRA4	HTRA4	protein_coding	1.5124	2.85895	56.5	113.25	1.82281	0.866168	0.000773834	0.0109234
ENSMUSG00000024640.9|PSAT1	PSAT1	protein_coding	11.9738	6.93848	751.75	506.75	0.610298	-0.712415	0.000776212	0.0109483
ENSMUSG00000046722.14|CDC42SE1	CDC42SE1	protein_coding	45.6066	33.545	2227.5	1921.25	0.803976	-0.314776	0.000776981	0.0109503
ENSMUSG00000025163.6|CD7	CD7	protein_coding	9.2455	17.5918	147.75	360	1.88112	0.911594	0.000780741	0.0109946
ENSMUSG00000101959.1|LDHAL6B	LDHAL6B	protein_coding	0.0273	0.84225	0.75	16.25	2.0951	1.06702	0.000787199	0.0110767
ENSMUSG00000027603.15|GGT7	GGT7	protein_coding	0.989075	2.40868	49.25	128.75	2.02709	1.01941	0.000788037	0.0110778
ENSMUSG00000026896.14|IFIH1	IFIH1	protein_coding	7.19765	11.7013	859	1649	1.49957	0.584551	0.000788535	0.0110778
ENSMUSG00000021226.7|ACOT2	ACOT2	protein_coding	2.89818	4.65902	94.25	167.25	1.66445	0.735045	0.000790674	0.011099
ENSMUSG00000045009.9|PRRT3	PRRT3	protein_coding	0.149625	0.560925	10	39.25	2.25068	1.17036	0.000794996	0.0111431
ENSMUSG00000023021.15|CERS5	CERS5	protein_coding	11.5666	15.109	617	894.25	1.33222	0.413837	0.000795082	0.0111431
ENSMUSG00000109621.1|GM45370	GM45370	lncRNA	0.397675	2.56087	2.25	20.25	2.20987	1.14396	0.000796697	0.0111481
ENSMUSG00000061787.15|RPS17	RPS17	protein_coding	81.3757	58.0866	1553.5	1250.75	0.806283	-0.310642	0.000796576	0.0111481
ENSMUSG00000027478.15|DNMT3B	DNMT3B	protein_coding	1.94768	3.44965	152	308.75	1.69368	0.760164	0.000799579	0.0111795
ENSMUSG00000046410.10|KCNK6	KCNK6	protein_coding	3.58862	1.7762	223.5	123.75	0.562351	-0.830458	0.000802126	0.0112063
ENSMUSG00000034636.9|ZYG11B	ZYG11B	protein_coding	13.9371	18.7832	1886.75	2884.5	1.25256	0.324875	0.0008035	0.0112166
ENSMUSG00000042286.13|STAB1	STAB1	protein_coding	2.21882	0.841025	321	150.25	0.491525	-1.02466	0.000808066	0.0112714
ENSMUSG00000074785.5|PLXNC1	PLXNC1	protein_coding	7.60465	11.9973	956.75	1736.25	1.43521	0.521264	0.000809285	0.0112755
ENSMUSG00000028745.18|CAPZB	CAPZB	protein_coding	66.4243	50.9534	3260	2910	0.832961	-0.26368	0.000809636	0.0112755
ENSMUSG00000106037.1|GM4332	GM4332	processed_pseudogene	217.093	157.995	1123	942.75	0.783406	-0.352168	0.000813287	0.0113174
ENSMUSG00000035873.8|PAWR	PAWR	protein_coding	0.480725	1.56438	13.25	45	2.19954	1.1372	0.000814594	0.0113266
ENSMUSG00000063524.13|ENO1	ENO1	protein_coding	105.46	81.7023	8377.5	7653.25	0.772375	-0.372627	0.000818196	0.0113678
ENSMUSG00000029504.5|DDX51	DDX51	protein_coding	5.5028	3.58632	426.5	325.5	0.665628	-0.587212	0.000821896	0.0114102
ENSMUSG00000043439.5|EPOP	EPOP	protein_coding	5.13457	2.10565	181.75	83.25	0.567496	-0.817318	0.000824419	0.0114362
ENSMUSG00000001576.15|ERGIC1	ERGIC1	protein_coding	6.6661	4.55337	883.75	694.75	0.670993	-0.57563	0.000827264	0.0114667
ENSMUSG00000074001.3|KLHL40	KLHL40	protein_coding	0.738975	1.9813	28.5	76.75	2.08762	1.06186	0.000832385	0.0115286
ENSMUSG00000037992.16|RARA	RARA	protein_coding	14.4054	17.6206	944.5	1370	1.2633	0.337203	0.000835632	0.0115645
ENSMUSG00000032803.15|CDV3	CDV3	protein_coding	19.7749	15.3766	2194.25	1944.75	0.731569	-0.450935	0.000837388	0.0115797
ENSMUSG00000073982.11|RHOG	RHOG	protein_coding	70.5754	49.8004	1464.5	1253.75	0.794936	-0.33109	0.000845202	0.0116786
ENSMUSG00000021182.16|CCDC88C	CCDC88C	protein_coding	31.224	43.2597	5337.25	8525	1.30998	0.38955	0.000852064	0.0117642
ENSMUSG00000037926.15|SSH2	SSH2	protein_coding	15.779	25.1144	4405.25	8483	1.43973	0.525797	0.000855451	0.0118017
ENSMUSG00000109713.1|PVRIG	PVRIG	protein_coding	19.8067	7.65757	302.25	126.75	0.505938	-0.982968	0.000857003	0.0118139
ENSMUSG00000037321.17|TAP1	TAP1	protein_coding	64.4693	72.4594	5271.5	6883.25	1.16062	0.214897	0.000862532	0.0118746
ENSMUSG00000106874.1|GM20186	GM20186	lncRNA	4.5506	1.5841	75.75	29.5	0.485074	-1.04372	0.000862749	0.0118746
ENSMUSG00000027763.13|MBNL1	MBNL1	protein_coding	77.169	101.81	21557.8	33054	1.24511	0.316276	0.000870688	0.0119745
ENSMUSG00000053965.10|PDE5A	PDE5A	protein_coding	0.0536	0.41325	7.25	63.25	2.20426	1.1403	0.000874964	0.0119841
ENSMUSG00000026430.16|RASSF5	RASSF5	protein_coding	66.7955	72.4342	3986.25	5008.5	1.18039	0.23926	0.000873194	0.0119841
ENSMUSG00000005846.12|RSL1D1	RSL1D1	protein_coding	32.6848	23.6969	1096.25	913.25	0.780846	-0.35689	0.000872085	0.0119841
ENSMUSG00000037172.14|E330009J07RIK	E330009J07RIK	protein_coding	15.7722	13.2576	1865	1767.25	0.774062	-0.369479	0.00087546	0.0119841
ENSMUSG00000038648.5|CREB3L2	CREB3L2	protein_coding	7.47218	5.3031	830.75	631.75	0.681566	-0.553074	0.00087521	0.0119841
ENSMUSG00000090165.8|UGT1A10	UGT1A10	protein_coding	0.84595	0.03275	31.75	2.25	0.469842	-1.08975	0.000875462	0.0119841
ENSMUSG00000051234.6|RNF7	RNF7	protein_coding	14.4744	9.69218	284.5	221	0.721561	-0.470807	0.000876955	0.0119953
ENSMUSG00000104874.1|GM43387	GM43387	lncRNA	3.58407	7.75718	59	145.25	1.94082	0.956665	0.000878674	0.0120095
ENSMUSG00000033386.10|FRRS1	FRRS1	protein_coding	3.02822	5.5193	338.5	687.75	1.62791	0.703021	0.000881296	0.012036
ENSMUSG00000047388.10|ATMIN	ATMIN	protein_coding	11.547	8.10323	832	698.25	0.736792	-0.440671	0.000887754	0.0121148
ENSMUSG00000035778.17|GGTA1	GGTA1	protein_coding	18.4018	15.3313	1287	1232	0.82538	-0.276869	0.000892144	0.0121653
ENSMUSG00000100182.6|1810006J02RIK	1810006J02RIK	lncRNA	0.533675	1.47148	14.5	43	2.08876	1.06265	0.000897616	0.012221
ENSMUSG00000038619.12|ENSA	ENSA	protein_coding	20.6606	16.1557	1634.5	1507.75	0.769218	-0.378536	0.000897372	0.012221
ENSMUSG00000026069.15|IL1RL1	IL1RL1	protein_coding	1.00547	2.69873	100.25	320.25	2.02809	1.02012	0.000903732	0.0122948
ENSMUSG00000082922.3|GM6939	GM6939	transcribed_unprocessed_pseudogene	0.31155	2.85758	4.5	46.5	2.17068	1.11815	0.000907356	0.0123304
ENSMUSG00000003949.16|HLF	HLF	protein_coding	0.45815	1.59163	46.25	182.5	2.15842	1.10997	0.000907751	0.0123304
ENSMUSG00000043230.2|FAM124B	FAM124B	protein_coding	3.26748	6.1875	165.5	338.5	1.75877	0.814564	0.000908447	0.0123304
ENSMUSG00000018168.8|IKZF3	IKZF3	protein_coding	32.819	42.0904	4304.25	6306.75	1.16315	0.218035	0.000909916	0.0123409
ENSMUSG00000035517.17|TDRD7	TDRD7	protein_coding	2.40022	0.971025	137.5	61.25	0.512612	-0.964062	0.000913222	0.0123762
ENSMUSG00000021823.10|VCL	VCL	protein_coding	2.8725	5.61867	353.5	750.25	1.68752	0.754901	0.000920301	0.0124626
ENSMUSG00000084361.1|GM8202	GM8202	processed_pseudogene	0.127275	2.23818	0.75	10.75	2.10476	1.07365	0.000924089	0.0125043
ENSMUSG00000020424.3|CASTOR1	CASTOR1	protein_coding	3.5113	7.7656	83.25	204.25	1.96986	0.978097	0.000925121	0.0125086
ENSMUSG00000047989.11|INO80C	INO80C	protein_coding	12.1379	7.9773	509.5	373	0.687295	-0.540998	0.000929502	0.0125582
ENSMUSG00000053080.10|2700081O15RIK	2700081O15RIK	protein_coding	0.845775	1.75877	92.25	216.75	1.81878	0.862974	0.000932509	0.0125892
ENSMUSG00000029312.12|KLHL8	KLHL8	protein_coding	0.892775	2.46957	45.25	129.25	2.07853	1.05556	0.000937441	0.0126461
ENSMUSG00000101188.1|EIF4A-PS4	EIF4A-PS4	processed_pseudogene	107.983	81.2475	1935.25	1742	0.802649	-0.31716	0.000941902	0.0126966
ENSMUSG00000040322.10|SLC25A24	SLC25A24	protein_coding	11.1558	14.6378	576.25	850.5	1.34255	0.424975	0.000945951	0.0127415
ENSMUSG00000037949.8|ANO10	ANO10	protein_coding	2.92163	5.8979	242.75	580	1.77812	0.830353	0.000956343	0.0128716
ENSMUSG00000079304.5|TEX52	TEX52	protein_coding	0.02105	0.588475	0.75	16.5	2.0649	1.04607	0.000962398	0.0129432
ENSMUSG00000039536.16|STAU1	STAU1	protein_coding	9.32592	12.9385	840.5	1338.25	1.30657	0.385782	0.000972044	0.013063
ENSMUSG00000027408.7|CPXM1	CPXM1	protein_coding	0.242425	1.2679	8	50.75	2.20631	1.14164	0.000977631	0.0131281
ENSMUSG00000069893.10|9930111J21RIK1	9930111J21RIK1	protein_coding	10.9506	16.0749	784	1341	1.40741	0.493044	0.000979626	0.0131285
ENSMUSG00000059895.13|PTP4A3	PTP4A3	protein_coding	6.1785	3.91067	834.75	662.25	0.632542	-0.660767	0.000979895	0.0131285
ENSMUSG00000056515.9|RAB31	RAB31	protein_coding	1.83298	0.523075	97.75	33.75	0.467946	-1.09559	0.000978811	0.0131285
ENSMUSG00000107461.1|GM44045	GM44045	TEC	2.7131	4.86667	98.5	215.5	1.74706	0.804929	0.000986381	0.0132054
ENSMUSG00000033170.14|CARD10	CARD10	protein_coding	0.99915	2.74132	75	219.5	2.07615	1.05391	0.000990784	0.0132543
ENSMUSG00000034042.16|GPBP1L1	GPBP1L1	protein_coding	24.5206	29.6765	1529.75	2107.25	1.21499	0.280949	0.000997644	0.0133359
ENSMUSG00000021708.17|RASGRF2	RASGRF2	protein_coding	0.1828	0.832225	25.75	123.75	2.21469	1.14711	0.00100298	0.0133971
ENSMUSG00000024677.13|MS4A6B	MS4A6B	protein_coding	85.3131	72.8863	5703.25	5679.75	0.834268	-0.261416	0.00100479	0.0134112
ENSMUSG00000009549.14|SRP14	SRP14	protein_coding	42.0818	29.9246	742	605.25	0.774597	-0.368483	0.00100757	0.0134381
ENSMUSG00000020899.16|PFAS	PFAS	protein_coding	9.21487	6.38475	1067.75	910.75	0.694522	-0.525908	0.00101096	0.0134731
ENSMUSG00000104118.1|GM37298	GM37298	TEC	0.08945	0.768125	5	59.75	2.16522	1.11452	0.00101789	0.013545
ENSMUSG00000069189.5|ZDHHC11	ZDHHC11	protein_coding	0.0227	0.40205	0.5	9.75	2.0967	1.06812	0.00101768	0.013545
ENSMUSG00000029270.10|DIPK1A	DIPK1A	protein_coding	4.37892	7.0999	196.25	355	1.61311	0.68984	0.00102678	0.013653
ENSMUSG00000040952.16|RPS19	RPS19	protein_coding	30.4651	23.1867	2108	1886	0.808871	-0.306018	0.00102823	0.013662
ENSMUSG00000020383.1|IL13	IL13	protein_coding	0.541025	3.848	8	83.25	2.16411	1.11377	0.00103116	0.0136907
ENSMUSG00000063605.5|CCDC102A	CCDC102A	protein_coding	5.81942	7.86717	214.5	356.25	1.47054	0.556349	0.00103384	0.0137158
ENSMUSG00000004609.11|CD33	CD33	protein_coding	0.889925	0.058875	94.5	7.25	0.469916	-1.08953	0.00103692	0.0137464
ENSMUSG00000020368.15|CANX	CANX	protein_coding	77.3491	60.6595	5304	4928	0.773365	-0.370778	0.00104203	0.0138038
ENSMUSG00000035148.4|GPR33	GPR33	protein_coding	0.040875	0.772325	1	20.75	2.10299	1.07244	0.00104567	0.0138416
ENSMUSG00000084048.1|GM12042	GM12042	processed_pseudogene	14.6564	26.8845	69	138.25	1.79205	0.841607	0.00105118	0.0139041
ENSMUSG00000028163.17|NFKB1	NFKB1	protein_coding	21.827	18.0044	3958	3770	0.761755	-0.3926	0.00105336	0.0139226
ENSMUSG00000084013.1|GM14270	GM14270	processed_pseudogene	6.59465	2.3327	85.25	35.75	0.497247	-1.00797	0.00106578	0.0140762
ENSMUSG00000028680.14|PLK3	PLK3	protein_coding	29.1475	35.8999	1101.5	1630.5	1.29961	0.378082	0.00107649	0.0142069
ENSMUSG00000014361.5|MERTK	MERTK	protein_coding	0.463075	0	28.25	0	0.493375	-1.01924	0.00107982	0.0142402
ENSMUSG00000053253.16|NDFIP2	NDFIP2	protein_coding	6.94782	5.7425	1192.5	1141.25	0.773728	-0.370102	0.00108152	0.0142507
ENSMUSG00000010608.15|RBM25	RBM25	protein_coding	13.4963	11.1487	3470.25	3383.75	0.756533	-0.402524	0.00108223	0.0142507
ENSMUSG00000007892.8|RPLP1	RPLP1	protein_coding	938.673	701.633	6887	6015	0.827258	-0.273591	0.00108872	0.0143254
ENSMUSG00000034667.8|XPOT	XPOT	protein_coding	7.89508	5.96047	717.5	613.5	0.728536	-0.456927	0.00109543	0.014403
ENSMUSG00000032733.6|SNX33	SNX33	protein_coding	4.6367	7.37515	322.75	553.5	1.59582	0.674299	0.00109735	0.0144175
ENSMUSG00000032611.9|1700102P08RIK	1700102P08RIK	protein_coding	1.65325	4.13112	29.25	89.25	2.03587	1.02565	0.00110802	0.0145361
ENSMUSG00000054435.16|GIMAP4	GIMAP4	protein_coding	283.585	216.447	7828.75	6888.5	0.785404	-0.348493	0.00110885	0.0145361
ENSMUSG00000069919.7|HBA-A1	HBA-A1	protein_coding	2.02805	0.0305	21.75	0.75	0.487279	-1.03718	0.00110817	0.0145361
ENSMUSG00000021880.7|RNASE6	RNASE6	protein_coding	0.548475	0	21	0	0.494133	-1.01703	0.00111584	0.014617
ENSMUSG00000020847.15|RPH3AL	RPH3AL	protein_coding	0.442175	1.21345	24.5	73.5	2.11365	1.07974	0.00112025	0.0146556
ENSMUSG00000075270.11|PDE11A	PDE11A	protein_coding	0.83655	2.29582	62	187.5	2.02587	1.01854	0.00112131	0.0146556
ENSMUSG00000069255.13|DUSP22	DUSP22	protein_coding	2.2597	3.92365	169.75	330	1.60597	0.683443	0.00112212	0.0146556
ENSMUSG00000103593.1|GM37352	GM37352	TEC	62.3685	81.4507	1967	3227.25	1.37788	0.462451	0.00112128	0.0146556
ENSMUSG00000035004.3|IGSF6	IGSF6	protein_coding	2.74372	0.264675	83	8.5	0.465643	-1.1027	0.00112345	0.0146622
ENSMUSG00000072568.4|LRATD2	LRATD2	protein_coding	3.45235	5.65442	314.25	598	1.52513	0.608932	0.00113016	0.0147331
ENSMUSG00000023951.17|VEGFA	VEGFA	protein_coding	3.92837	1.9777	258.25	156.25	0.576154	-0.795473	0.00113055	0.0147331
ENSMUSG00000050157.6|GM867	GM867	protein_coding	0.422625	1.86125	8.25	35.25	2.19695	1.1355	0.00113496	0.0147687
ENSMUSG00000060090.16|RP2	RP2	protein_coding	6.63012	4.89482	499.5	422.5	0.717707	-0.478533	0.00113432	0.0147687
ENSMUSG00000110278.1|GM5608	GM5608	lncRNA	0.16075	0.781625	6.25	30.25	2.19308	1.13296	0.00113806	0.0147982
ENSMUSG00000085687.1|GM16153	GM16153	lncRNA	0.193975	1.08432	13	71.5	2.18881	1.13015	0.00114701	0.0149035
ENSMUSG00000024793.14|TNFRSF25	TNFRSF25	protein_coding	1.49208	0.292225	54	11.5	0.457134	-1.12931	0.00114805	0.0149061
ENSMUSG00000024118.14|TEDC2	TEDC2	protein_coding	2.06098	3.77632	81.5	161.5	1.78499	0.835919	0.00114946	0.0149134
ENSMUSG00000089475.1|GM25363	GM25363	misc_RNA	1.78848	8.98077	6.25	31.5	2.19227	1.13242	0.00115622	0.0149901
ENSMUSG00000051855.15|MEST	MEST	protein_coding	0.25025	1.16055	15	97.25	2.19256	1.13262	0.0011662	0.0151083
ENSMUSG00000021365.15|NEDD9	NEDD9	protein_coding	58.6525	47.7512	5522.75	5083	0.78283	-0.353229	0.00116715	0.0151096
ENSMUSG00000041153.9|OSGIN2	OSGIN2	protein_coding	4.07085	2.72858	341.25	261	0.677072	-0.562618	0.00117449	0.0151934
ENSMUSG00000025213.11|KAZALD1	KAZALD1	protein_coding	0.5157	2.64173	12.75	71.25	2.18615	1.12839	0.00118835	0.0153418
ENSMUSG00000032115.14|HYOU1	HYOU1	protein_coding	26.2954	20.9147	2839.5	2661.5	0.790427	-0.339296	0.00118857	0.0153418
ENSMUSG00000075053.3|VDAC3-PS1	VDAC3-PS1	unprocessed_pseudogene	29.0333	19.7516	374.25	278.25	0.733637	-0.446861	0.00118838	0.0153418
ENSMUSG00000048109.10|RBM15	RBM15	protein_coding	25.7973	21.6093	2880.75	2781.5	0.802846	-0.316806	0.00119207	0.0153646
ENSMUSG00000024286.8|CCNY	CCNY	protein_coding	13.2614	10.8453	1216.25	1117	0.790261	-0.339599	0.00119123	0.0153646
ENSMUSG00000030647.8|NDUFC2	NDUFC2	protein_coding	38.3865	21.7689	423.25	271	0.63687	-0.650929	0.00119433	0.0153825
ENSMUSG00000024197.10|PLIN3	PLIN3	protein_coding	3.2769	5.44902	189.5	355	1.6439	0.717119	0.00120997	0.0155611
ENSMUSG00000034266.6|BATF	BATF	protein_coding	22.5772	29.9562	476.75	743.5	1.4352	0.521255	0.00120915	0.0155611
ENSMUSG00000095788.6|SIRPB1A	SIRPB1A	protein_coding	1.32622	0.2011	41.5	9.25	0.457391	-1.1285	0.00121397	0.0156012
ENSMUSG00000031137.17|FGF13	FGF13	protein_coding	2.40223	4.64365	142.75	336.25	1.79272	0.842152	0.00121795	0.015641
ENSMUSG00000024965.9|FERMT3	FERMT3	protein_coding	44.1234	36.4575	3788.75	3611.5	0.844604	-0.243653	0.0012251	0.0157214
ENSMUSG00000090523.2|GYPC	GYPC	protein_coding	16.973	11.8155	594.5	485	0.749694	-0.415627	0.00123053	0.0157796
ENSMUSG00000024205.7|RPL36-PS2	RPL36-PS2	processed_pseudogene	26.0108	10.6206	119.25	58.25	0.527509	-0.922732	0.00124604	0.0159669
ENSMUSG00000045382.6|CXCR4	CXCR4	protein_coding	70.8749	91.0993	1933.25	3008	1.37502	0.459452	0.00124838	0.0159852
ENSMUSG00000032902.1|SLC16A1	SLC16A1	protein_coding	13.7158	18.1522	906.5	1419	1.32924	0.410604	0.00125642	0.0160766
ENSMUSG00000032449.13|SLC25A36	SLC25A36	protein_coding	11.0922	8.20458	1575.25	1385.75	0.693163	-0.528734	0.00126303	0.0161494
ENSMUSG00000053411.16|CBX7	CBX7	protein_coding	7.23778	10.2607	712.5	1110.25	1.38043	0.465113	0.00126624	0.0161787
ENSMUSG00000008683.16|RPS15A	RPS15A	protein_coding	46.9474	39.2795	4345.25	4126.25	0.804811	-0.313277	0.00126838	0.0161943
ENSMUSG00000019978.16|EPB41L2	EPB41L2	protein_coding	7.6074	5.5371	1337.5	1116.25	0.683377	-0.549247	0.00127176	0.0162257
ENSMUSG00000032199.13|POLR2M	POLR2M	protein_coding	47.7603	38.2156	1726.75	1605	0.842126	-0.247892	0.00128618	0.0163978
ENSMUSG00000010044.12|ZMYND10	ZMYND10	protein_coding	0.780125	1.94108	23.5	67.5	2.03805	1.02719	0.00129972	0.0165585
ENSMUSG00000062110.14|SCFD2	SCFD2	protein_coding	3.4591	2.33297	418.5	337.25	0.656597	-0.606921	0.00130843	0.0166574
ENSMUSG00000099284.1|MIR7026	MIR7026	miRNA	0	7.08465	0	6.5	1.98778	0.991155	0.00131121	0.0166693
ENSMUSG00000043998.10|MGAT2	MGAT2	protein_coding	29.1339	20.8628	1130.75	982.75	0.75841	-0.39895	0.00131125	0.0166693
ENSMUSG00000037337.11|MAP4K1	MAP4K1	protein_coding	16.9163	21.7855	773.5	1121.5	1.36916	0.45329	0.00131287	0.0166779
ENSMUSG00000026074.15|MAP4K4	MAP4K4	protein_coding	16.2318	20.9119	2307.5	3498.5	1.21872	0.285367	0.00132045	0.0167621
ENSMUSG00000079017.3|IFI27L2A	IFI27L2A	protein_coding	150.273	202.883	1015.25	1563.25	1.44363	0.529704	0.00132956	0.0168535
ENSMUSG00000090626.9|TEX9	TEX9	protein_coding	2.0367	1.07422	266.25	174.5	0.561816	-0.831831	0.00132899	0.0168535
ENSMUSG00000051391.9|YWHAG	YWHAG	protein_coding	44.2977	37.3757	3600.5	3540.25	0.829487	-0.269709	0.00133421	0.0168997
ENSMUSG00000006673.14|QRICH1	QRICH1	protein_coding	17.95	15.7873	2099.75	2172.25	0.816898	-0.291773	0.00133512	0.0168997
ENSMUSG00000047344.9|LANCL3	LANCL3	protein_coding	3.9311	6.321	227.75	446.25	1.58067	0.660532	0.00133951	0.0169432
ENSMUSG00000042804.13|GPR153	GPR153	protein_coding	0.42075	1.29717	24	81.75	2.13862	1.09668	0.00134242	0.0169678
ENSMUSG00000030217.2|ART4	ART4	protein_coding	0.0869	0.79015	4	31.75	2.10309	1.07251	0.00135005	0.017052
ENSMUSG00000000792.2|SLC5A5	SLC5A5	protein_coding	0.617875	1.81078	27.5	79	2.10547	1.07414	0.00135358	0.0170844
ENSMUSG00000049001.5|NDNF	NDNF	protein_coding	0.6275	1.73618	93.5	276.25	2.00017	1.00012	0.00135658	0.01711
ENSMUSG00000041328.16|PCF11	PCF11	protein_coding	24.2587	33.3949	2820.75	4384	1.27328	0.348545	0.00135801	0.0171157
ENSMUSG00000086583.3|GM15500	GM15500	transcribed_processed_pseudogene	314.39	267.649	4754.75	4620.5	0.855894	-0.224496	0.001363	0.0171486
ENSMUSG00000039221.10|RPL22L1	RPL22L1	protein_coding	29.4529	22.251	877	750.25	0.809856	-0.304264	0.00136338	0.0171486
ENSMUSG00000033166.11|DIS3	DIS3	protein_coding	4.53653	3.28665	517.25	445	0.706491	-0.501256	0.00136353	0.0171486
ENSMUSG00000029752.12|ASNS	ASNS	protein_coding	2.73625	1.03107	110.5	48.5	0.507206	-0.979357	0.00136743	0.0171854
ENSMUSG00000020914.17|TOP2A	TOP2A	protein_coding	38.2007	30.1327	5081.75	4640.5	0.760476	-0.395026	0.00137454	0.0172624
ENSMUSG00000024544.9|LDLRAD4	LDLRAD4	protein_coding	5.12333	8.13908	391.5	754	1.5152	0.599507	0.00137623	0.0172714
ENSMUSG00000102844.1|GM38034	GM38034	TEC	10.8294	16.0307	330.25	565	1.50296	0.587807	0.00138251	0.0173379
ENSMUSG00000086316.8|NBDY	NBDY	protein_coding	3.24285	5.91632	96.25	182	1.74116	0.800052	0.00140415	0.0175967
ENSMUSG00000052889.11|PRKCB	PRKCB	protein_coding	9.1935	12.9386	1062	1733.75	1.31313	0.393008	0.00140803	0.0176329
ENSMUSG00000095590.1|GM24305	GM24305	snRNA	120.384	152.859	291	440.75	1.36527	0.449187	0.00140946	0.0176382
ENSMUSG00000028599.10|TNFRSF1B	TNFRSF1B	protein_coding	88.7197	102.824	5030	6594.25	1.28194	0.358333	0.00141426	0.0176843
ENSMUSG00000022881.15|RFC4	RFC4	protein_coding	6.74188	3.45368	150.75	87.5	0.579096	-0.788125	0.00141515	0.0176843
ENSMUSG00000108668.1|GM32816	GM32816	lncRNA	0.02565	0.45875	0.75	13	2.02325	1.01668	0.00141883	0.0177014
ENSMUSG00000025894.11|AASDHPPT	AASDHPPT	protein_coding	6.14152	3.59857	252.5	182.75	0.63261	-0.660611	0.00141952	0.0177014
ENSMUSG00000016382.15|PLS3	PLS3	protein_coding	0.563325	0.074425	35.75	5.5	0.463208	-1.11027	0.00141931	0.0177014
ENSMUSG00000072940.5|GM10443	GM10443	processed_pseudogene	300.874	205.339	933.75	722	0.76741	-0.38193	0.0014496	0.0180512
ENSMUSG00000025364.13|PA2G4	PA2G4	protein_coding	32.4154	20.8005	1341	1001.25	0.683102	-0.549826	0.00144962	0.0180512
ENSMUSG00000020454.17|EIF4ENIF1	EIF4ENIF1	protein_coding	15.0684	12.7722	1428.75	1416	0.803653	-0.315355	0.0014555	0.0181117
ENSMUSG00000052253.6|ZFP622	ZFP622	protein_coding	14.2059	9.95065	1541.25	1294.75	0.6863	-0.543089	0.00146095	0.0181539
ENSMUSG00000115219.2|EEF1AKMT4	EEF1AKMT4	protein_coding	1.42778	0.212225	34.5	7.75	0.463215	-1.11025	0.00146074	0.0181539
ENSMUSG00000098689.1|MIR6345	MIR6345	miRNA	0	3.93878	0	8	1.97098	0.978914	0.00146811	0.01823
ENSMUSG00000037236.16|MATR3	MATR3	protein_coding	19.118	15.5498	2881.75	2745	0.760842	-0.394331	0.0014778	0.0183374
ENSMUSG00000036168.15|CCDC38	CCDC38	protein_coding	0.068875	0.509075	5.5	37	2.1034	1.07272	0.00147989	0.0183505
ENSMUSG00000014444.17|PIEZO1	PIEZO1	protein_coding	14.2039	20.5893	2072.25	3636.75	1.34262	0.42505	0.00148735	0.018417
ENSMUSG00000060261.15|GTF2I	GTF2I	protein_coding	13.5798	11.3095	2101.75	1990.25	0.777592	-0.362914	0.00148731	0.018417
ENSMUSG00000095738.1|GM25313	GM25313	snRNA	49.973	18.745	82	42	0.514286	-0.959357	0.00149141	0.0184544
ENSMUSG00000035246.16|PCYT1B	PCYT1B	protein_coding	0.296	1.3163	24.75	114.25	2.15452	1.10736	0.00149699	0.0185104
ENSMUSG00000071076.6|JUND	JUND	protein_coding	121.263	120.95	3082.75	3685	1.33676	0.418745	0.00150332	0.0185756
ENSMUSG00000070319.6|EIF3G	EIF3G	protein_coding	35.6669	24.2928	1035.25	816.25	0.758998	-0.397833	0.00152136	0.0187854
ENSMUSG00000052013.15|BTLA	BTLA	protein_coding	6.37512	10.0162	322.5	590.5	1.57103	0.651713	0.00153221	0.0189062
ENSMUSG00000044768.16|D1ERTD622E	D1ERTD622E	protein_coding	0.663275	1.39535	409.25	1065	1.78087	0.832586	0.00153898	0.0189764
ENSMUSG00000059422.5|GM8116	GM8116	processed_pseudogene	8.7131	12.0753	150.75	244	1.45658	0.542581	0.00154386	0.0190234
ENSMUSG00000024817.13|UHRF2	UHRF2	protein_coding	37.2555	29.1522	4742.75	4143.5	0.759163	-0.397518	0.00154583	0.0190343
ENSMUSG00000026458.13|PPFIA4	PPFIA4	protein_coding	1.27135	0.2305	115.75	25.5	0.465146	-1.10425	0.00155189	0.0190956
ENSMUSG00000076478.7|TRBV23	TRBV23	TR_V_gene	3.96088	0	19	0	0.507537	-0.978414	0.00155719	0.0191475
ENSMUSG00000030409.16|DMPK	DMPK	protein_coding	0.09575	0.6674	6	39	2.08498	1.06004	0.00157369	0.0193343
ENSMUSG00000004771.12|RAB11A	RAB11A	protein_coding	13.4559	17.0371	588.75	885	1.32414	0.405055	0.00157524	0.0193343
ENSMUSG00000056091.12|ST3GAL5	ST3GAL5	protein_coding	0.660275	0.077	24.5	3.75	0.46694	-1.09869	0.00157567	0.0193343
ENSMUSG00000032900.15|TEX43	TEX43	protein_coding	0.23375	1.3297	4	23.5	2.12738	1.08908	0.00158167	0.019381
ENSMUSG00000036948.17|MAP11	MAP11	protein_coding	16.3713	12.2487	933.5	802.5	0.783481	-0.35203	0.00158067	0.019381
ENSMUSG00000089762.3|IER5L	IER5L	protein_coding	7.77083	3.36132	330.75	151.5	0.558408	-0.84061	0.00158376	0.0193931
ENSMUSG00000062456.4|RPL9-PS6	RPL9-PS6	protein_coding	78.8567	58.0117	830	687.75	0.790274	-0.339574	0.00158612	0.0194085
ENSMUSG00000031557.16|PLEKHA2	PLEKHA2	protein_coding	40.8913	35.1632	3414	3448.5	0.839762	-0.251948	0.00159903	0.019553
ENSMUSG00000070923.4|KLHL9	KLHL9	protein_coding	24.0409	18.0212	1468.25	1241	0.777709	-0.362698	0.00160865	0.019657
ENSMUSG00000102336.1|GM37233	GM37233	lncRNA	2.78865	5.76333	261.75	613.5	1.76603	0.820506	0.00161526	0.0197241
ENSMUSG00000041782.14|LAD1	LAD1	protein_coding	4.27705	1.7606	221.25	113.5	0.524799	-0.930164	0.0016172	0.0197341
ENSMUSG00000086184.1|GM12764	GM12764	lncRNA	17.056	8.95365	152.75	96	0.605553	-0.723675	0.00162095	0.0197661
ENSMUSG00000049687.5|PHETA2	PHETA2	protein_coding	0.406975	1.31052	21.25	81.25	2.11779	1.08256	0.00163756	0.0199549
ENSMUSG00000079056.12|KCNIP3	KCNIP3	protein_coding	0.64585	0.025425	34	1.25	0.491082	-1.02597	0.00164841	0.0200733
ENSMUSG00000058620.5|ADRA2B	ADRA2B	protein_coding	0.77395	3.14253	49.25	195.5	2.13803	1.09628	0.00165497	0.0201393
ENSMUSG00000042650.3|ALKBH5	ALKBH5	protein_coding	44.6783	34.9029	4016	3769	0.77975	-0.358916	0.00166474	0.0202442
ENSMUSG00000028821.8|SYF2	SYF2	protein_coding	25.6393	32.9462	793.5	1121	1.32868	0.409997	0.00166713	0.0202593
ENSMUSG00000007721.6|CCDC124	CCDC124	protein_coding	14.4447	19.475	363.75	574.25	1.42277	0.508703	0.00167038	0.0202848
ENSMUSG00000034117.3|PTGDR2	PTGDR2	protein_coding	0.06435	0.6992	2.75	34.25	2.05241	1.03732	0.00167193	0.0202896
ENSMUSG00000032423.12|SYNCRIP	SYNCRIP	protein_coding	14.5408	12.8139	2683	2664.75	0.790851	-0.338522	0.00167343	0.020294
ENSMUSG00000020275.9|REL	REL	protein_coding	25.9027	35.1904	2924	4419.25	1.26272	0.336532	0.00167622	0.0203138
ENSMUSG00000053063.11|CLEC12A	CLEC12A	protein_coding	1.7659	0.5052	131.5	48	0.480047	-1.05875	0.00168769	0.0204388
ENSMUSG00000102630.1|GM37289	GM37289	TEC	3.48658	5.5774	74.25	138.75	1.59546	0.673969	0.0016919	0.0204757
ENSMUSG00000024187.15|FAM234A	FAM234A	protein_coding	2.35665	4.00868	145.25	270.5	1.66354	0.734255	0.00169386	0.0204854
ENSMUSG00000030325.16|KLRB1C	KLRB1C	protein_coding	0.16065	1.29205	5.75	59.75	2.08512	1.06013	0.00170109	0.0205588
ENSMUSG00000023034.7|NR4A1	NR4A1	protein_coding	86.6952	102.064	4517.5	6037.25	1.29743	0.375653	0.00170685	0.0206143
ENSMUSG00000071644.10|EEF1G	EEF1G	protein_coding	59.4357	44.0348	2310	1966	0.79909	-0.323569	0.00171151	0.0206564
ENSMUSG00000041997.16|TLK1	TLK1	protein_coding	17.8929	22.1169	1735	2422.75	1.18566	0.245695	0.00172671	0.0208256
ENSMUSG00000020219.7|TIMM13	TIMM13	protein_coding	24.7294	16.9578	505.5	403	0.750416	-0.414237	0.0017336	0.0208944
ENSMUSG00000026987.16|BAZ2B	BAZ2B	protein_coding	1.56153	3.25038	410.5	1000.75	1.75592	0.812228	0.0017408	0.0209668
ENSMUSG00000002365.10|SNX9	SNX9	protein_coding	7.1995	10.9046	381.25	662.25	1.51102	0.595523	0.00174676	0.0210243
ENSMUSG00000039621.13|PREX1	PREX1	protein_coding	21.4317	29.2738	3319.25	5335.5	1.30202	0.380756	0.00175023	0.0210516
ENSMUSG00000042379.8|ESM1	ESM1	protein_coding	1.60065	4.14227	53.75	166.25	2.01048	1.00754	0.00175972	0.0211514
ENSMUSG00000024457.16|TRIM26	TRIM26	protein_coding	13.7375	19.0606	1415.75	2303.5	1.31575	0.395881	0.00177314	0.0212982
ENSMUSG00000002147.18|STAT6	STAT6	protein_coding	41.2938	47.0555	2703	3568.5	1.20096	0.264189	0.00177451	0.0213002
ENSMUSG00000021591.8|GLRX	GLRX	protein_coding	10.7576	16.0974	889.5	1527	1.40717	0.492798	0.00177581	0.0213013
ENSMUSG00000114418.1|GM18883	GM18883	processed_pseudogene	0	1.61405	0	9.75	1.94776	0.961813	0.00177816	0.0213061
ENSMUSG00000025383.2|IL23A	IL23A	protein_coding	1.54802	0.146225	48	6.5	0.479281	-1.06106	0.00177863	0.0213061
ENSMUSG00000046207.14|PIK3R6	PIK3R6	protein_coding	0.607575	1.77012	32	99	2.07458	1.05282	0.00178269	0.0213403
ENSMUSG00000032555.10|TOPBP1	TOPBP1	protein_coding	12.7262	10.2853	2101	2031.25	0.75604	-0.403465	0.00180225	0.0215598
ENSMUSG00000066839.12|ECSIT	ECSIT	protein_coding	5.5941	3.46148	206	150.5	0.692559	-0.529991	0.00180467	0.0215741
ENSMUSG00000003452.15|BICD1	BICD1	protein_coding	0.064525	0.28235	25.25	125.75	2.12283	1.08599	0.00180768	0.0215955
ENSMUSG00000034041.5|LYL1	LYL1	protein_coding	1.71802	0.476925	53.5	15	0.484647	-1.04499	0.00181466	0.0216641
ENSMUSG00000013846.10|ST3GAL1	ST3GAL1	protein_coding	6.91563	11.4643	708.75	1429.5	1.56976	0.650541	0.00182087	0.0217111
ENSMUSG00000029999.14|TGFA	TGFA	protein_coding	0.416425	0.007625	44	1.5	0.50719	-0.979402	0.00182105	0.0217111
ENSMUSG00000032377.8|PLSCR4	PLSCR4	protein_coding	1.2221	0.43945	65.5	27.75	0.508451	-0.975819	0.00182543	0.0217486
ENSMUSG00000105990.1|GM43307	GM43307	TEC	0.24195	1.20768	9.25	46.5	2.12269	1.0859	0.00183235	0.0218164
ENSMUSG00000064210.7|ANO6	ANO6	protein_coding	5.4606	7.98795	1004.5	1703	1.32907	0.410412	0.0018343	0.0218248
ENSMUSG00000092203.7|1110038B12RIK	1110038B12RIK	lncRNA	72.8539	44.4725	1943	1558.25	0.689771	-0.535811	0.00183567	0.0218264
ENSMUSG00000103958.1|GM8023	GM8023	processed_pseudogene	0.260175	1.98515	4.25	31.25	2.07753	1.05487	0.0018396	0.0218584
ENSMUSG00000057637.13|PRDM2	PRDM2	protein_coding	22.3094	30.9054	2464	4028.5	1.31345	0.393357	0.00184736	0.0219358
ENSMUSG00000078794.4|DACT3	DACT3	protein_coding	0.025125	0.26945	1.25	14.5	2.01914	1.01374	0.0018517	0.0219727
ENSMUSG00000058818.13|PIRB	PIRB	protein_coding	1.5127	0.342675	94.25	22	0.472298	-1.08223	0.00185944	0.0220496
ENSMUSG00000053469.14|TG	TG	protein_coding	0.822925	2.3886	107.25	315	2.01039	1.00748	0.00186124	0.0220561
ENSMUSG00000106621.1|GM42752	GM42752	TEC	0.07135	1.16925	1.5	18.25	1.98791	0.991255	0.00186427	0.0220646
ENSMUSG00000089857.9|ZFP882	ZFP882	protein_coding	1.50285	3.4425	81.75	186.75	1.91758	0.939285	0.00186521	0.0220646
ENSMUSG00000093661.1|EIF4E3	EIF4E3	protein_coding	10.1163	14.5328	384.75	622.75	1.44915	0.535206	0.0018657	0.0220646
ENSMUSG00000007815.13|RHOA	RHOA	protein_coding	27.4183	22.4403	3046.5	2931.5	0.794009	-0.332773	0.00187235	0.0221136
ENSMUSG00000018001.18|CYTH3	CYTH3	protein_coding	5.10238	3.7135	703	584.5	0.676408	-0.564034	0.00187186	0.0221136
ENSMUSG00000025190.13|GOT1	GOT1	protein_coding	15.8183	23.4602	615.75	996.5	1.52261	0.606545	0.00187824	0.0221683
ENSMUSG00000115087.1|GM48998	GM48998	TEC	1.82363	3.05183	75	137.5	1.63224	0.70685	0.00188416	0.0222119
ENSMUSG00000033307.7|MIF	MIF	protein_coding	166.132	101.999	1785.25	1319	0.713976	-0.486053	0.00188446	0.0222119
ENSMUSG00000059495.14|ARHGEF12	ARHGEF12	protein_coding	2.65185	4.9557	548.5	1072	1.5951	0.673648	0.00188612	0.0222167
ENSMUSG00000035045.17|ZC3H12B	ZC3H12B	protein_coding	0.102125	0.404225	12.5	51	2.11674	1.08184	0.00189269	0.0222792
ENSMUSG00000026585.13|KIFAP3	KIFAP3	protein_coding	0.68105	1.79662	41	115	1.9902	0.992915	0.00189541	0.0222939
ENSMUSG00000037013.17|SS18	SS18	protein_coding	11.7712	16.3985	1783	2784	1.2784	0.354335	0.00189817	0.0222939
ENSMUSG00000015806.12|QDPR	QDPR	protein_coding	10.9969	6.74355	289.25	196.5	0.688001	-0.539518	0.00189746	0.0222939
ENSMUSG00000027583.13|ZBTB46	ZBTB46	protein_coding	1.5104	0.698425	192.25	98	0.532946	-0.90794	0.00189899	0.0222939
ENSMUSG00000020461.10|CLHC1	CLHC1	protein_coding	0.1366	0.86555	4.75	31.75	2.08836	1.06237	0.0019059	0.0223601
ENSMUSG00000110597.1|GM8798	GM8798	transcribed_unprocessed_pseudogene	0.006225	0.306725	0.25	15.5	1.95755	0.969049	0.00191323	0.0224146
ENSMUSG00000026639.18|LAMB3	LAMB3	protein_coding	4.67368	7.00467	467.75	799.75	1.47247	0.558239	0.0019152	0.0224146
ENSMUSG00000020741.17|CLUH	CLUH	protein_coding	10.4207	7.17077	998.25	813.25	0.701714	-0.511045	0.00191563	0.0224146
ENSMUSG00000023367.14|TMEM176A	TMEM176A	protein_coding	0.8388	0.114125	44.75	7.75	0.473869	-1.07744	0.00191194	0.0224146
ENSMUSG00000001833.17|SEPT7	2021-09-07	protein_coding	15.4191	14.3092	2655.25	2792.75	0.807604	-0.30828	0.00192956	0.0225627
ENSMUSG00000052337.15|IMMT	IMMT	protein_coding	6.23425	5.074	1046.75	981.5	0.756569	-0.402456	0.00193749	0.0226404
ENSMUSG00000053914.9|KDM4D	KDM4D	protein_coding	2.41988	1.00715	101.5	56.5	0.539849	-0.889373	0.00194208	0.022679
ENSMUSG00000033713.12|FOXN3	FOXN3	protein_coding	11.5071	8.95327	1938.5	1760	0.721195	-0.471538	0.0019481	0.0227343
ENSMUSG00000109279.1|GM45220	GM45220	TEC	14.4073	18.5994	538	787.75	1.31935	0.399826	0.00195797	0.0228344
ENSMUSG00000028268.14|GBP3	GBP3	protein_coding	16.715	24.0316	821	1387.5	1.40804	0.493691	0.0019605	0.0228488
ENSMUSG00000014668.15|CHFR	CHFR	protein_coding	13.2195	16.6581	876	1257.25	1.23485	0.304339	0.00196564	0.0228694
ENSMUSG00000029614.13|RPL6	RPL6	protein_coding	83.4487	65.1011	3911.25	3431.75	0.823085	-0.280887	0.00196616	0.0228694
ENSMUSG00000038374.10|RBM8A	RBM8A	protein_coding	9.9829	5.8459	462	326	0.639784	-0.644342	0.00196447	0.0228694
ENSMUSG00000027660.16|SKIL	SKIL	protein_coding	34.5418	44.6521	4969.75	7235.75	1.19804	0.260673	0.00196995	0.0228984
ENSMUSG00000053774.9|UBXN7	UBXN7	protein_coding	12.0867	10.7699	2282.75	2302.25	0.827	-0.27404	0.00197587	0.0229521
ENSMUSG00000043036.13|CCDC63	CCDC63	protein_coding	0.412475	1.05475	45.25	133.75	1.97325	0.980572	0.0019787	0.0229699
ENSMUSG00000003528.15|SLC25A1	SLC25A1	protein_coding	10.0783	6.37137	323	245	0.695989	-0.522863	0.00199185	0.0231073
ENSMUSG00000030530.15|FURIN	FURIN	protein_coding	12.4218	17.1217	1707.5	2671.5	1.31022	0.38981	0.00199852	0.0231694
ENSMUSG00000017386.10|TRAF4	TRAF4	protein_coding	20.8524	14.2006	1016.25	830.25	0.738706	-0.436928	0.00200242	0.0231957
ENSMUSG00000079227.10|CCR5	CCR5	protein_coding	34.0589	24.3136	4261	3780.75	0.708768	-0.496614	0.00200341	0.0231957
ENSMUSG00000014301.13|PAM16	PAM16	protein_coding	3.31407	5.63968	120.5	231.25	1.69977	0.765343	0.00200476	0.0231961
ENSMUSG00000006301.17|TMBIM1	TMBIM1	protein_coding	2.77615	1.81472	520.5	391.25	0.648486	-0.624852	0.002014	0.0232877
ENSMUSG00000113357.1|GM19195	GM19195	processed_pseudogene	1.16257	4.31535	10	33.5	2.10083	1.07096	0.0020196	0.0233078
ENSMUSG00000063628.2|GM7665	GM7665	processed_pseudogene	23.3955	36.322	103.25	186.75	1.598	0.67627	0.0020197	0.0233078
ENSMUSG00000081094.4|RPL19-PS11	RPL19-PS11	processed_pseudogene	190.824	135.085	1685.75	1384	0.810823	-0.30254	0.00201958	0.0233078
ENSMUSG00000020599.13|RGS9	RGS9	protein_coding	0.2348	0.844025	20.25	91.25	2.10728	1.07538	0.00202332	0.0233343
ENSMUSG00000025429.9|PSTPIP2	PSTPIP2	protein_coding	0.637975	0.08325	22.5	3.75	0.475654	-1.07201	0.00203083	0.0234056
ENSMUSG00000060636.14|RPL35A	RPL35A	protein_coding	45.2213	37.359	2356.5	2221.75	0.839385	-0.252595	0.00203898	0.0234688
ENSMUSG00000044702.13|PALB2	PALB2	protein_coding	1.87783	1.05787	201.5	129.25	0.584793	-0.774001	0.00203892	0.0234688
ENSMUSG00000042632.17|PLA2G6	PLA2G6	protein_coding	1.438	2.73278	118.5	250.25	1.72968	0.790505	0.00204277	0.0234972
ENSMUSG00000117037.1|GM50433	GM50433	transcribed_processed_pseudogene	0.732025	2.14312	17.25	58.5	2.04388	1.03131	0.00204948	0.0235283
ENSMUSG00000115541.1|GM49258	GM49258	processed_pseudogene	11.1049	19.0329	49.5	95.75	1.71139	0.775167	0.00204735	0.0235283
ENSMUSG00000020654.15|ADCY3	ADCY3	protein_coding	6.16822	4.30818	577.5	465	0.705474	-0.503335	0.00204926	0.0235283
ENSMUSG00000097149.1|G630030J09RIK	G630030J09RIK	lncRNA	0.38735	1.18172	13	47.25	2.07901	1.05589	0.00205329	0.0235568
ENSMUSG00000063077.15|KIF1B	KIF1B	protein_coding	4.93973	3.66695	1346	1140	0.685215	-0.545371	0.00205513	0.0235626
ENSMUSG00000041852.15|TCF20	TCF20	protein_coding	56.4502	48.9947	6906	7156.75	0.842404	-0.247415	0.00206563	0.0236675
ENSMUSG00000030720.16|CLN3	CLN3	protein_coding	9.5135	12.5888	811.75	1295.75	1.31362	0.393545	0.00206873	0.0236877
ENSMUSG00000030124.2|LAG3	LAG3	protein_coding	117.081	140.786	3700	4892	1.34633	0.429037	0.00207352	0.0237271
ENSMUSG00000042500.11|AGO4	AGO4	protein_coding	0.297575	0	29.25	0	0.521371	-0.939619	0.00207642	0.023745
ENSMUSG00000015488.14|CACFD1	CACFD1	protein_coding	5.4663	3.2163	383	277.75	0.637022	-0.650585	0.00208519	0.0238144
ENSMUSG00000027315.13|SPINT1	SPINT1	protein_coding	3.67705	1.46615	147.5	65.5	0.5251	-0.929335	0.00208434	0.0238144
ENSMUSG00000078517.12|EMC1	EMC1	protein_coding	8.3238	6.2353	823.5	733.25	0.739071	-0.436215	0.00209273	0.023885
ENSMUSG00000020868.15|XYLT2	XYLT2	protein_coding	8.07245	5.64492	481	401.5	0.73474	-0.444694	0.00210774	0.0240408
ENSMUSG00000084755.1|GM16276	GM16276	processed_pseudogene	0.636475	2.85922	2.5	14.25	2.08409	1.05942	0.00211654	0.0241256
ENSMUSG00000035382.9|PCSK7	PCSK7	protein_coding	9.31222	12.1981	718	1084.75	1.3391	0.421264	0.00211951	0.0241438
ENSMUSG00000008859.8|RALA	RALA	protein_coding	6.71028	9.54955	287.5	471.5	1.44151	0.527582	0.00212439	0.0241682
ENSMUSG00000003970.9|RPL8	RPL8	protein_coding	540.267	421.961	10972.5	9929.25	0.864456	-0.210135	0.00212421	0.0241682
ENSMUSG00000035529.10|PRDM4	PRDM4	protein_coding	8.2794	11.653	598.5	948.5	1.37146	0.455713	0.00212827	0.0241968
ENSMUSG00000035011.15|ZBTB7A	ZBTB7A	protein_coding	17.5393	13.5953	1785.5	1620.75	0.760328	-0.395306	0.00212982	0.0241987
ENSMUSG00000020846.6|RFLNB	RFLNB	protein_coding	0.8851	1.8551	45.5	113.75	1.85555	0.891843	0.00215625	0.0244727
ENSMUSG00000029561.17|OASL2	OASL2	protein_coding	3.25488	1.46572	306.75	178.25	0.531828	-0.910968	0.00215671	0.0244727
ENSMUSG00000030315.15|VGLL4	VGLL4	protein_coding	31.9962	41.1964	2592.25	3646	1.29135	0.368879	0.00216466	0.0245314
ENSMUSG00000030678.7|MAZ	MAZ	protein_coding	49.2548	35.0193	2188.5	1869	0.803793	-0.315104	0.00216428	0.0245314
ENSMUSG00000031101.6|SASH3	SASH3	protein_coding	84.1785	63.4277	3367.25	3064.75	0.821881	-0.282998	0.00216609	0.0245318
ENSMUSG00000026767.12|MINDY3	MINDY3	protein_coding	9.29712	14.1523	886.75	1527.5	1.43175	0.51778	0.00217023	0.024563
ENSMUSG00000060143.7|GM10076	GM10076	lncRNA	39.491	19.4087	226	142.5	0.606745	-0.720837	0.00217693	0.024623
ENSMUSG00000025781.14|ATP5C1	ATP5C1	protein_coding	26.2008	19.283	746.75	633	0.78734	-0.344942	0.00218129	0.0246565
ENSMUSG00000033826.10|DNAH8	DNAH8	protein_coding	2.02177	3.8118	785.75	1650.75	1.61075	0.687731	0.00218548	0.0246881
ENSMUSG00000076497.1|TRBJ2-7	TRBJ2-7	TR_J_gene	75.6712	127.729	54.5	107.25	1.63778	0.711738	0.00218824	0.0247034
ENSMUSG00000039131.15|GIPC2	GIPC2	protein_coding	1.63538	0.60105	92.75	35	0.508542	-0.975561	0.00220236	0.024847
ENSMUSG00000020415.16|PTTG1	PTTG1	protein_coding	6.32418	9.50865	189.25	324	1.49899	0.583992	0.00220933	0.0249097
ENSMUSG00000106237.1|GM8066	GM8066	lncRNA	2.3649	3.67618	16.75	27.25	2.08077	1.05712	0.0022206	0.0250207
ENSMUSG00000003500.13|IMPDH1	IMPDH1	protein_coding	18.7744	22.6432	922.25	1264.5	1.26198	0.335692	0.00222902	0.0250996
ENSMUSG00000107176.1|GM9794	GM9794	processed_pseudogene	513.978	412.925	3214.5	2931.75	0.81517	-0.294828	0.00223337	0.0251325
ENSMUSG00000028127.10|ABCD3	ABCD3	protein_coding	2.52515	1.3292	249.5	162	0.570193	-0.810478	0.00223843	0.0251703
ENSMUSG00000023915.5|TNFRSF21	TNFRSF21	protein_coding	1.2389	0.167575	67	11.75	0.480778	-1.05656	0.00223958	0.0251703
ENSMUSG00000087008.4|GM5530	GM5530	processed_pseudogene	8.59272	4.09055	123.75	72.5	0.583966	-0.776044	0.00224284	0.0251909
ENSMUSG00000016239.11|LONRF3	LONRF3	protein_coding	0.8999	2.4521	53.75	183.75	2.01305	1.00939	0.00224721	0.0252239
ENSMUSG00000043999.6|GPR75	GPR75	protein_coding	0.120725	0.553875	5.75	24.75	2.08357	1.05905	0.00225463	0.0252911
ENSMUSG00000029674.13|LIMK1	LIMK1	protein_coding	4.7021	2.73925	494.5	341	0.616281	-0.698341	0.00226209	0.0253587
ENSMUSG00000028729.15|EBNA1BP2	EBNA1BP2	protein_coding	8.854	5.8671	474.75	373.75	0.691364	-0.532483	0.00226479	0.0253728
ENSMUSG00000057191.13|AB124611	AB124611	protein_coding	18.2021	10.4546	387.75	281.5	0.671473	-0.574599	0.00226954	0.0254099
ENSMUSG00000022102.13|DOK2	DOK2	protein_coding	21.8458	28.4498	952.25	1414.75	1.37335	0.457698	0.00227518	0.0254408
ENSMUSG00000083500.1|GM15470	GM15470	processed_pseudogene	2.6443	0.95735	55	21.25	0.507043	-0.97982	0.00227462	0.0254408
ENSMUSG00000013033.16|ADGRL1	ADGRL1	protein_coding	8.55465	12.4805	1094	1895.75	1.36935	0.453488	0.00228883	0.025561
ENSMUSG00000030224.10|STRAP	STRAP	protein_coding	23.0541	17.7352	1057.5	954.75	0.812457	-0.299636	0.00228831	0.025561
ENSMUSG00000054008.9|NDST1	NDST1	protein_coding	6.80537	10.5891	848.75	1438.25	1.48012	0.565715	0.00229206	0.0255809
ENSMUSG00000011832.15|EVI5L	EVI5L	protein_coding	1.3913	0.581025	176.25	83.75	0.53108	-0.913	0.00229842	0.0256357
ENSMUSG00000044328.13|TRP53I13	TRP53I13	protein_coding	4.67795	6.33847	151.5	236.5	1.47409	0.559829	0.0023067	0.0256981
ENSMUSG00000032123.5|DPAGT1	DPAGT1	protein_coding	4.70183	3.08232	237.5	187.5	0.694511	-0.52593	0.00230693	0.0256981
ENSMUSG00000104136.1|GM36955	GM36955	TEC	0.940325	2.04113	23.5	61	1.9034	0.92858	0.00231096	0.0257267
ENSMUSG00000019437.17|TLCD1	TLCD1	protein_coding	3.9734	2.22328	304.25	195.75	0.615116	-0.70107	0.00232749	0.0258781
ENSMUSG00000029047.13|PEX10	PEX10	protein_coding	2.21415	0.817325	104.5	47.25	0.520753	-0.94133	0.00232692	0.0258781
ENSMUSG00000101132.2|GM8000	GM8000	unprocessed_pseudogene	0.2782	2.06145	2.5	17.75	2.0245	1.01757	0.00233503	0.0259456
ENSMUSG00000021938.12|PSPC1	PSPC1	protein_coding	11.0548	15.6738	933.25	1510.25	1.36779	0.451851	0.00234718	0.0260642
ENSMUSG00000105572.1|GM43300	GM43300	TEC	6.34847	4.25095	200	163.5	0.610834	-0.711149	0.00235219	0.0261034
ENSMUSG00000022673.5|MCM4	MCM4	protein_coding	37.7662	26.5721	1986.25	1675.5	0.736764	-0.440725	0.00235601	0.0261294
ENSMUSG00000097746.2|GM6225	GM6225	lncRNA	2.75663	1.5325	330.25	222.5	0.57518	-0.797915	0.00235838	0.0261392
ENSMUSG00000020134.13|PELI1	PELI1	protein_coding	49.2464	62.7981	4801	7190.75	1.23565	0.305273	0.00236551	0.0262018
ENSMUSG00000084106.4|GM6136	GM6136	processed_pseudogene	175.476	119.325	2321.25	1821.5	0.750653	-0.413783	0.00238049	0.026344
ENSMUSG00000064193.8|GM4735	GM4735	processed_pseudogene	29.857	18.8253	566	427.75	0.716745	-0.480468	0.00238134	0.026344
ENSMUSG00000029802.13|ABCG2	ABCG2	protein_coding	0.315325	0.8662	38	120	1.99019	0.992907	0.00239298	0.0264396
ENSMUSG00000004451.14|RALB	RALB	protein_coding	2.22578	0.91425	155.75	73.5	0.524092	-0.932109	0.00239196	0.0264396
ENSMUSG00000001138.13|CNNM3	CNNM3	protein_coding	5.454	3.19888	517	329.25	0.61829	-0.693644	0.00240169	0.0265193
ENSMUSG00000005973.6|RCN1	RCN1	protein_coding	16.4902	12.6136	793.75	674.5	0.773275	-0.370946	0.00241885	0.0266921
ENSMUSG00000007670.10|KHSRP	KHSRP	protein_coding	48.1222	38.7242	3095.75	2964	0.845506	-0.242113	0.00242465	0.0267393
ENSMUSG00000107331.1|GM42732	GM42732	TEC	2.6116	5.01583	46.75	97	1.8108	0.856623	0.00243198	0.0267867
ENSMUSG00000024900.5|CPT1A	CPT1A	protein_coding	5.83592	9.5667	658.75	1159.75	1.50131	0.586224	0.00243096	0.0267867
ENSMUSG00000043024.6|GM16433	GM16433	processed_pseudogene	8.92527	6.29333	259.25	210.75	0.741285	-0.4319	0.00243536	0.0268072
ENSMUSG00000105084.1|GM43365	GM43365	TEC	2.97613	5.0297	93.5	190.25	1.67333	0.742725	0.00243762	0.0268153
ENSMUSG00000040183.13|ANKRD6	ANKRD6	protein_coding	0.122275	0.768825	9.5	71.25	2.04583	1.03269	0.00245538	0.0269938
ENSMUSG00000030173.15|KLRA5	KLRA5	protein_coding	2.19645	0.163375	40.75	5.25	0.499036	-1.00278	0.00245748	0.0270001
ENSMUSG00000048856.9|SLC25A47	SLC25A47	protein_coding	0.90965	1.91372	42	96	1.85759	0.893433	0.00246173	0.0270159
ENSMUSG00000076441.9|ASS1	ASS1	protein_coding	2.998	1.28422	102	58.5	0.557589	-0.842726	0.00246198	0.0270159
ENSMUSG00000090230.1|GM16315	GM16315	lncRNA	1.03695	0	11.5	0	0.522571	-0.936302	0.00246697	0.0270538
ENSMUSG00000097134.2|1110002J07RIK	1110002J07RIK	lncRNA	0.18045	1.08	7	41	2.04493	1.03205	0.00246937	0.0270634
ENSMUSG00000103251.1|GM37519	GM37519	TEC	0.42645	1.74497	13	60.5	2.07911	1.05597	0.002474	0.0270973
ENSMUSG00000030649.18|ANAPC15	ANAPC15	protein_coding	3.33643	2.24837	255.5	201.5	0.68154	-0.553129	0.00247949	0.0271406
ENSMUSG00000032481.17|SMARCC1	SMARCC1	protein_coding	10.5999	8.6322	1211.75	1160.25	0.764041	-0.388277	0.00248898	0.0272276
ENSMUSG00000084362.1|2610024D14RIK	2610024D14RIK	processed_pseudogene	53.4146	76.1096	242.75	375	1.46158	0.547534	0.00250094	0.0273117
ENSMUSG00000040506.16|AMBRA1	AMBRA1	protein_coding	16.5527	21.8927	1529	2265.25	1.31753	0.397834	0.00250132	0.0273117
ENSMUSG00000061981.14|FLOT2	FLOT2	protein_coding	15.5319	10.7572	621.5	504.5	0.75892	-0.39798	0.00250045	0.0273117
ENSMUSG00000019873.8|REEP3	REEP3	protein_coding	6.25668	9.93025	781.75	1349.5	1.44225	0.528324	0.00250305	0.0273137
ENSMUSG00000117780.1|GM3734	GM3734	lncRNA	0.146625	0.853125	6	30.75	2.05171	1.03683	0.00250727	0.027326
ENSMUSG00000024232.2|BAMBI	BAMBI	protein_coding	1.38185	0.1944	103.5	24.25	0.486572	-1.03928	0.00250661	0.027326
ENSMUSG00000000085.16|SCMH1	SCMH1	protein_coding	0.7413	1.89142	91.25	232	1.88999	0.918378	0.00251405	0.0273661
ENSMUSG00000015112.15|SLC25A13	SLC25A13	protein_coding	2.07285	0.941225	114.5	65.75	0.550468	-0.861269	0.00251384	0.0273661
ENSMUSG00000026131.20|DST	DST	protein_coding	0.477675	0.148475	277.5	112.5	0.492658	-1.02134	0.00252342	0.0274389
ENSMUSG00000019832.5|RAB32	RAB32	protein_coding	1.72297	0.465875	55.75	17	0.488836	-1.03258	0.00252385	0.0274389
ENSMUSG00000024639.5|GNAQ	GNAQ	protein_coding	2.94762	4.72072	272	485.5	1.47239	0.558163	0.00253687	0.0275635
ENSMUSG00000006445.3|EPHA2	EPHA2	protein_coding	0.26795	1.68805	21.75	141.25	2.04115	1.02938	0.00254848	0.0276566
ENSMUSG00000033910.13|GUCY1A1	GUCY1A1	protein_coding	0.97565	0.1824	104.5	26.25	0.48229	-1.05203	0.00254858	0.0276566
ENSMUSG00000006932.17|CTNNB1	CTNNB1	protein_coding	46.723	55.8381	3576.75	4951.25	1.16732	0.223205	0.00255544	0.027714
ENSMUSG00000078924.1|GM12169	GM12169	protein_coding	0.0998	1.26595	1.25	21.5	1.96032	0.971086	0.00255895	0.0277351
ENSMUSG00000022619.5|MAPK8IP2	MAPK8IP2	protein_coding	0.044175	0.3241	4	30	2.01974	1.01417	0.00256128	0.0277433
ENSMUSG00000086862.1|GM13546	GM13546	lncRNA	0	0.6908	0	13.75	1.88038	0.911027	0.0025653	0.0277698
ENSMUSG00000024013.15|FGD2	FGD2	protein_coding	1.08482	0.0895	70.25	6	0.498577	-1.00411	0.00258868	0.0280057
ENSMUSG00000030579.10|TYROBP	TYROBP	protein_coding	8.34502	1.32892	77.5	12.25	0.484032	-1.04683	0.00259103	0.0280139
ENSMUSG00000026765.12|LYPD6B	LYPD6B	protein_coding	0.653825	1.5092	25.5	70.25	1.90869	0.932579	0.00261369	0.0282416
ENSMUSG00000040093.16|BMF	BMF	protein_coding	2.27477	0.933475	172.5	78.25	0.532262	-0.909792	0.00261987	0.028291
ENSMUSG00000037601.11|NME1	NME1	protein_coding	6.5261	4.24657	326	251	0.684065	-0.547794	0.00264105	0.0285024
ENSMUSG00000032038.7|ST3GAL4	ST3GAL4	protein_coding	15.6591	10.086	699.5	515.5	0.706991	-0.500235	0.0026428	0.0285038
ENSMUSG00000024601.9|ISOC1	ISOC1	protein_coding	10.644	7.4963	528.5	429	0.734979	-0.444226	0.0026595	0.0286664
ENSMUSG00000002885.14|ADGRE5	ADGRE5	protein_coding	75.045	82.4296	4180	5254.5	1.21064	0.275776	0.00266676	0.0287271
ENSMUSG00000007591.15|TSSK4	TSSK4	protein_coding	0.951525	2.14423	23.5	61.75	1.93678	0.953656	0.00268138	0.028867
ENSMUSG00000029814.10|IGF2BP3	IGF2BP3	protein_coding	1.70578	3.12345	206.75	454.25	1.60454	0.682159	0.00269135	0.028939
ENSMUSG00000043940.15|WDFY3	WDFY3	protein_coding	0.601	0.0208	131.5	8.5	0.519646	-0.9444	0.00269098	0.028939
ENSMUSG00000018451.7|6330403K07RIK	6330403K07RIK	protein_coding	3.62225	1.01438	83.75	35.75	0.497843	-1.00624	0.00271268	0.0291506
ENSMUSG00000111606.1|GM7213	GM7213	processed_pseudogene	1.25125	4.004	19.25	59.75	2.04817	1.03433	0.00271826	0.0291769
ENSMUSG00000105341.1|GM43817	GM43817	TEC	3.56162	1.2925	114.75	52.25	0.51407	-0.959964	0.00271844	0.0291769
ENSMUSG00000107005.1|9030607J07RIK	9030607J07RIK	TEC	0	0.356525	0	9.75	1.87595	0.907624	0.00273461	0.0293326
ENSMUSG00000037994.14|SLC9B2	SLC9B2	protein_coding	0.193925	0.54575	15	49	2.04714	1.03361	0.00273756	0.0293333
ENSMUSG00000072244.11|TRIM6	TRIM6	protein_coding	0.0215	0.37735	2	27	1.90764	0.931792	0.00273905	0.0293333
ENSMUSG00000040234.16|TM7SF3	TM7SF3	protein_coding	3.9748	5.93168	205	341.5	1.49592	0.581037	0.00274024	0.0293333
ENSMUSG00000043962.16|THRAP3	THRAP3	protein_coding	23.5639	21.7255	3234.25	3472.75	0.856129	-0.224099	0.00274132	0.0293333
ENSMUSG00000049897.14|STKLD1	STKLD1	protein_coding	0.176575	1.31543	6.25	40.75	2.00836	1.00602	0.00274807	0.0293877
ENSMUSG00000080465.1|GM22486	GM22486	snoRNA	40.8687	75.8731	83.25	163.75	1.77138	0.824874	0.00275261	0.0294185
ENSMUSG00000018846.8|PANK3	PANK3	protein_coding	15.8435	12.994	1717.75	1632	0.785595	-0.348142	0.00277513	0.0296411
ENSMUSG00000033227.7|WNT6	WNT6	protein_coding	0	0.4223	0	18.25	1.86614	0.900057	0.0027881	0.0297361
ENSMUSG00000040455.17|USP45	USP45	protein_coding	3.7364	2.06663	343.25	237.5	0.593482	-0.752723	0.00278907	0.0297361
ENSMUSG00000071722.4|SPIN4	SPIN4	protein_coding	8.25987	4.0726	511.75	248.25	0.542034	-0.883545	0.00278751	0.0297361
ENSMUSG00000022982.10|SOD1	SOD1	protein_coding	15.1498	11.3856	896	805.25	0.760469	-0.395039	0.00279445	0.0297754
ENSMUSG00000023963.10|CYP39A1	CYP39A1	protein_coding	0.08025	0.48815	4.5	25.75	2.01643	1.0118	0.00280104	0.0298276
ENSMUSG00000046470.5|SOX18	SOX18	protein_coding	0	0.381275	0	10.75	1.87099	0.9038	0.00280851	0.0298891
ENSMUSG00000065145.1|VAULTRC5	VAULTRC5	misc_RNA	72.929	99.5247	149.25	237.5	1.4704	0.55621	0.00281334	0.0298892
ENSMUSG00000046562.5|UNC119B	UNC119B	protein_coding	26.5316	30.3913	1811.75	2359.75	1.19657	0.258904	0.0028136	0.0298892
ENSMUSG00000028028.11|ALPK1	ALPK1	protein_coding	0.59745	0.10715	58	12.5	0.4858	-1.04157	0.002812	0.0298892
ENSMUSG00000029915.14|CLEC5A	CLEC5A	protein_coding	1.1314	0.160425	61.25	14.75	0.488402	-1.03386	0.00282005	0.0299397
ENSMUSG00000020372.15|RACK1	RACK1	protein_coding	132.304	115.167	10069.5	10096.8	0.824669	-0.278112	0.0028325	0.030042
ENSMUSG00000022551.8|CYC1	CYC1	protein_coding	23.8044	16.4662	748.25	639.5	0.753787	-0.407772	0.00283309	0.030042
ENSMUSG00000017774.19|MYO1C	MYO1C	protein_coding	8.53322	11.6955	839.5	1298.25	1.34313	0.425604	0.00285968	0.0303057
ENSMUSG00000038172.14|TTC39B	TTC39B	protein_coding	24.8619	31.7764	3797.75	5687	1.18697	0.247282	0.00286156	0.0303075
ENSMUSG00000008682.13|RPL10	RPL10	protein_coding	90.2202	70.0842	2755.5	2504.5	0.790183	-0.339742	0.00288085	0.0304935
ENSMUSG00000028792.14|AK2	AK2	protein_coding	25.1774	17.5904	804.25	662.75	0.756074	-0.403401	0.00289809	0.0306392
ENSMUSG00000028527.18|AK4	AK4	protein_coding	1.67105	0.5713	105.75	46.25	0.510687	-0.969488	0.00289672	0.0306392
ENSMUSG00000020116.7|PNO1	PNO1	protein_coding	11.6025	7.41155	292.25	216.25	0.695622	-0.523624	0.00290553	0.0306995
ENSMUSG00000109179.2|GM35339	GM35339	protein_coding	1.04733	2.4071	104.75	265.75	1.86079	0.895919	0.00291458	0.0307638
ENSMUSG00000066129.15|KNDC1	KNDC1	protein_coding	0.686425	0.185275	112.25	31.75	0.493226	-1.01968	0.00291511	0.0307638
ENSMUSG00000049823.9|ZBTB12	ZBTB12	protein_coding	2.85473	0.974625	79.75	35.5	0.513264	-0.962226	0.00293026	0.0309052
ENSMUSG00000022763.18|AIFM3	AIFM3	protein_coding	0.1781	0.521675	12.75	48	2.0521	1.0371	0.00293616	0.0309489
ENSMUSG00000112249.1|GM30262	GM30262	lncRNA	1.65623	0.189	18.75	3	0.492732	-1.02112	0.00294648	0.0310392
ENSMUSG00000045777.14|IFITM10	IFITM10	protein_coding	1.68945	0.703075	123.5	58.5	0.542034	-0.883545	0.00295291	0.0310883
ENSMUSG00000053977.13|CD8A	CD8A	protein_coding	370.975	302.44	20024	18508.8	0.896508	-0.157612	0.00295753	0.0311185
ENSMUSG00000062488.9|IFIT3B	IFIT3B	protein_coding	10.111	4.52088	307.75	177.25	0.547416	-0.869291	0.00296994	0.0312304
ENSMUSG00000039981.6|ZC3H12D	ZC3H12D	protein_coding	14.0314	18.9101	886.5	1357.75	1.38166	0.466401	0.00297238	0.0312374
ENSMUSG00000023992.14|TREM2	TREM2	protein_coding	0.434425	0.06585	32.5	6.25	0.488265	-1.03426	0.00298064	0.0313055
ENSMUSG00000008730.17|HIPK1	HIPK1	protein_coding	32.118	41.5165	5238.25	7760	1.16174	0.216291	0.00299113	0.031397
ENSMUSG00000032606.7|NICN1	NICN1	protein_coding	0.908775	1.80468	37.25	84.5	1.78866	0.838876	0.00300248	0.0314975
ENSMUSG00000024208.16|UQCC2	UQCC2	protein_coding	8.13435	3.6656	99.75	58	0.57742	-0.792307	0.00300823	0.0315391
ENSMUSG00000022378.14|FAM49B	FAM49B	protein_coding	17.7427	15.0831	2990.25	3036.25	0.798569	-0.32451	0.00301184	0.0315582
ENSMUSG00000006356.10|CRIP2	CRIP2	protein_coding	1.28095	2.29725	39.75	79.25	1.72698	0.788248	0.00301885	0.0316128
ENSMUSG00000097296.1|GM26532	GM26532	lncRNA	15.2276	23.3975	154.75	274.5	1.59731	0.675641	0.00302163	0.0316231
ENSMUSG00000033161.10|ATP1A1	ATP1A1	protein_coding	51.8441	60.4693	3502.5	4703.25	1.20275	0.266342	0.00303437	0.0317377
ENSMUSG00000022757.19|TFG	TFG	protein_coding	13.5994	9.9847	459.5	398	0.775002	-0.367729	0.00304637	0.0318443
ENSMUSG00000026817.14|AK1	AK1	protein_coding	0.15915	0.679425	6.25	26.75	2.03445	1.02464	0.00306398	0.0320094
ENSMUSG00000024393.14|PRRC2A	PRRC2A	protein_coding	69.8414	83.9371	8009.25	10889	1.15016	0.201831	0.0030752	0.0320884
ENSMUSG00000068134.13|ZFP120	ZFP120	protein_coding	6.84607	4.67435	446.5	330.25	0.689424	-0.536536	0.00307518	0.0320884
ENSMUSG00000070394.10|TMEM256	TMEM256	protein_coding	16.365	9.17098	266.25	165.5	0.638817	-0.646525	0.003077	0.0320884
ENSMUSG00000043753.2|DMRTA1	DMRTA1	protein_coding	0.531575	1.30295	30.75	91.25	1.94997	0.963454	0.00308165	0.032118
ENSMUSG00000110087.1|GM45309	GM45309	lncRNA	0.92805	3.04818	9.75	34.75	2.04054	1.02895	0.00308395	0.0321229
ENSMUSG00000030942.8|THUMPD1	THUMPD1	protein_coding	11.0835	7.77262	504.25	395	0.726577	-0.460812	0.00311825	0.032461
ENSMUSG00000071054.12|SAFB	SAFB	protein_coding	10.7556	14.2608	1162	1818	1.29266	0.370344	0.0031288	0.0325494
ENSMUSG00000029352.14|CRYBB3	CRYBB3	protein_coding	0.660075	0	21.25	0	0.539713	-0.889736	0.00313227	0.0325494
ENSMUSG00000032841.15|PRR5L	PRR5L	protein_coding	2.7089	1.1673	196.75	113.75	0.537062	-0.896839	0.00313112	0.0325494
ENSMUSG00000028100.11|NUDT17	NUDT17	protein_coding	0.222075	1.5284	8.25	50.5	1.9915	0.993853	0.00313663	0.0325574
ENSMUSG00000029246.14|PPAT	PPAT	protein_coding	10.3363	7.4771	675	578.75	0.743695	-0.427217	0.00314042	0.0325574
ENSMUSG00000091956.2|C2CD4B	C2CD4B	protein_coding	0.6906	0.012425	14	0.5	0.52744	-0.922921	0.00313906	0.0325574
ENSMUSG00000017754.13|PLTP	PLTP	protein_coding	1.6741	0.477375	63.75	22.75	0.502208	-0.993644	0.00313731	0.0325574
ENSMUSG00000000489.7|PDGFB	PDGFB	protein_coding	10.9239	5.8889	671	428.75	0.600887	-0.734834	0.00314272	0.0325622
ENSMUSG00000071586.4|GM10337	GM10337	protein_coding	1.78662	12.5914	4.5	33.75	1.99974	0.999809	0.00314827	0.0325814
ENSMUSG00000039795.14|ZFAND1	ZFAND1	protein_coding	1.3716	0.657925	129.75	76	0.562933	-0.828964	0.00314783	0.0325814
ENSMUSG00000040828.10|CATSPERD	CATSPERD	protein_coding	0.084125	0.3408	4.25	20.25	2.02896	1.02074	0.00315355	0.032593
ENSMUSG00000107205.1|GM42576	GM42576	TEC	3.96398	7.6122	170.75	342.75	1.74318	0.801721	0.00315493	0.032593
ENSMUSG00000028803.18|NIPAL3	NIPAL3	protein_coding	14.9314	18.901	1672	2495	1.2342	0.303572	0.00315128	0.032593
ENSMUSG00000099974.1|BCL2A1D	BCL2A1D	protein_coding	31.0014	40.1631	398.25	570.5	1.35675	0.440151	0.00315776	0.0326031
ENSMUSG00000032180.11|TMED1	TMED1	protein_coding	2.55583	0.517575	56.75	15.75	0.489991	-1.02917	0.00316242	0.0326321
ENSMUSG00000074250.11|GM10653	GM10653	transcribed_processed_pseudogene	0.148875	0.8504	3.5	18	1.98793	0.991269	0.00317027	0.032694
ENSMUSG00000053964.17|LGALS4	LGALS4	protein_coding	3.29018	5.70922	118	228.75	1.70551	0.7702	0.00318067	0.0327821
ENSMUSG00000078995.10|ZFP456	ZFP456	protein_coding	1.38193	2.73075	95	214.25	1.75401	0.810661	0.00319757	0.0329314
ENSMUSG00000067719.5|GM10221	GM10221	processed_pseudogene	103.896	64.1965	463.25	340.25	0.695268	-0.524359	0.00319889	0.0329314
ENSMUSG00000024981.6|ACSL5	ACSL5	protein_coding	16.3019	12.7684	1178	1028.5	0.768048	-0.380731	0.00320117	0.0329326
ENSMUSG00000017679.16|TTPAL	TTPAL	protein_coding	11.5742	9.11407	1008.25	922.5	0.766372	-0.383882	0.00320274	0.0329326
ENSMUSG00000035247.16|HECTD1	HECTD1	protein_coding	25.1706	31.174	5615.25	8052	1.14775	0.198803	0.00322813	0.0331743
ENSMUSG00000029821.15|GSDME	GSDME	protein_coding	0.073775	0.374675	13.5	70.75	2.02084	1.01496	0.00323308	0.0332059
ENSMUSG00000048349.9|POU4F1	POU4F1	protein_coding	0.02535	0.2923	1.75	21.5	1.935	0.952333	0.00324779	0.0333238
ENSMUSG00000018983.9|E2F2	E2F2	protein_coding	8.51947	11.4291	612	980.75	1.36322	0.447019	0.00324834	0.0333238
ENSMUSG00000048277.15|SYNGR2	SYNGR2	protein_coding	35.7532	24.198	960.5	732.75	0.746467	-0.42185	0.00325794	0.0334029
ENSMUSG00000072980.3|OIP5	OIP5	protein_coding	1.97212	0.84125	53.25	27	0.547309	-0.869572	0.00328874	0.0336991
ENSMUSG00000066357.6|WDR6	WDR6	protein_coding	15.1738	10.0988	936	731.75	0.71028	-0.493541	0.0032934	0.0337272
ENSMUSG00000000378.15|CCM2	CCM2	protein_coding	7.96347	9.76945	440.75	620	1.3082	0.387579	0.00329985	0.0337737
ENSMUSG00000114539.1|GM47921	GM47921	lncRNA	3.14035	9.89418	14.25	55.75	2.02928	1.02097	0.00331385	0.033854
ENSMUSG00000091449.3|GM10269	GM10269	processed_pseudogene	105.04	60.9545	566.25	389.75	0.689626	-0.536113	0.00331157	0.033854
ENSMUSG00000052302.6|TBC1D30	TBC1D30	protein_coding	2.51072	1.28515	260.25	137	0.564551	-0.824825	0.00331081	0.033854
ENSMUSG00000035373.2|CCL7	CCL7	protein_coding	2.69453	0.38725	29	4	0.496451	-1.01028	0.00331537	0.033854
ENSMUSG00000030774.13|PAK1	PAK1	protein_coding	0.788175	0.077325	42.25	5	0.505639	-0.98382	0.00331775	0.0338587
ENSMUSG00000079003.2|SAMD1	SAMD1	protein_coding	11.4902	14.1385	408.75	606.5	1.43737	0.523429	0.00333214	0.0339859
ENSMUSG00000064437.1|SNORD49B	SNORD49B	snoRNA	17.4353	42.0513	18.5	50.25	1.90993	0.933517	0.00334089	0.0340554
ENSMUSG00000090290.2|TARBP1	TARBP1	protein_coding	2.44835	4.49033	231.5	475.5	1.65329	0.725339	0.00334868	0.0340658
ENSMUSG00000028245.15|NSMAF	NSMAF	protein_coding	22.4281	19.7365	2825.25	2781	0.819953	-0.286387	0.00334544	0.0340658
ENSMUSG00000041417.15|PIK3R1	PIK3R1	protein_coding	24.1222	20.8014	3650	3612.25	0.805339	-0.312332	0.00334853	0.0340658
ENSMUSG00000029875.5|CCDC184	CCDC184	protein_coding	7.74015	2.75125	342.25	160.5	0.517459	-0.950484	0.00334963	0.0340658
ENSMUSG00000035356.17|NFKBIZ	NFKBIZ	protein_coding	38.8233	49.4541	2931.5	4292.75	1.22219	0.28947	0.00335988	0.0341504
ENSMUSG00000040097.16|FLYWCH1	FLYWCH1	protein_coding	6.7972	8.81822	433.25	630	1.33281	0.414473	0.00336544	0.0341856
ENSMUSG00000001444.2|TBX21	TBX21	protein_coding	62.8804	75.2934	2356.25	3201	1.2601	0.333533	0.00336722	0.0341856
ENSMUSG00000117925.1|GM50127	GM50127	processed_pseudogene	1.45625	6.00042	8	43	2.02756	1.01974	0.00337375	0.0342001
ENSMUSG00000062939.11|STAT4	STAT4	protein_coding	25.5589	34.2598	1511.5	2251	1.32448	0.405425	0.00337447	0.0342001
ENSMUSG00000081344.5|GM14303	GM14303	processed_pseudogene	849.234	630.443	2157.25	1802	0.778767	-0.360736	0.00337431	0.0342001
ENSMUSG00000048264.16|DIP2C	DIP2C	protein_coding	0.230275	1.0296	25.25	133	2.02989	1.0214	0.00338085	0.0342426
ENSMUSG00000055945.8|PRR18	PRR18	protein_coding	0.16045	0.722775	8.5	44	2.00231	1.00166	0.00338254	0.0342426
ENSMUSG00000014778.10|FHOD1	FHOD1	protein_coding	9.44845	12.6065	667.75	1023.75	1.34203	0.424419	0.00338969	0.0342648
ENSMUSG00000031453.16|RASA3	RASA3	protein_coding	16.4466	21.7035	1262.25	2008	1.34003	0.422269	0.0033925	0.0342648
ENSMUSG00000020739.11|NUP85	NUP85	protein_coding	10.1663	6.75855	509	395.75	0.716427	-0.481109	0.00338818	0.0342648
ENSMUSG00000007038.5|NEU1	NEU1	protein_coding	9.80552	5.85642	541	404.75	0.669468	-0.578913	0.00339154	0.0342648
ENSMUSG00000033819.16|PPP1R16A	PPP1R16A	protein_coding	6.39335	4.2322	392.75	296.75	0.695626	-0.523617	0.00339836	0.0343044
ENSMUSG00000059326.7|CSF2RA	CSF2RA	protein_coding	4.01757	2.45047	169.5	122.75	0.670836	-0.575967	0.00340505	0.0343522
ENSMUSG00000014554.13|DGUOK	DGUOK	protein_coding	3.08327	1.84308	209.75	156	0.637798	-0.648829	0.00341274	0.0344102
ENSMUSG00000035394.11|CFAP53	CFAP53	protein_coding	0.332375	1.18495	13.5	46.75	2.02803	1.02008	0.00341853	0.0344488
ENSMUSG00000019782.10|RWDD1	RWDD1	protein_coding	12.1942	6.6487	281.5	179.25	0.621801	-0.685474	0.00342124	0.0344565
ENSMUSG00000031880.7|RRAD	RRAD	protein_coding	18.4447	23.5018	440	627.75	1.35154	0.4346	0.00342323	0.0344569
ENSMUSG00000098397.1|MIR7669	MIR7669	miRNA	2.39208	15.5221	2.5	14	1.99829	0.998765	0.00343381	0.0345048
ENSMUSG00000093930.2|HMGCS1	HMGCS1	protein_coding	17.5296	12.3409	1190	1016.5	0.73223	-0.449632	0.00343065	0.0345048
ENSMUSG00000050914.16|ANKRD37	ANKRD37	protein_coding	10.444	5.76492	243.5	167	0.62182	-0.685431	0.00343385	0.0345048
ENSMUSG00000037003.16|TNS2	TNS2	protein_coding	0.270725	1.0531	24	97.25	2.02713	1.01944	0.00344778	0.0345856
ENSMUSG00000021234.9|FAM161B	FAM161B	protein_coding	0.0722	0.28085	5	24.5	2.0195	1.014	0.00344732	0.0345856
ENSMUSG00000037577.13|EPHX3	EPHX3	protein_coding	2.12938	3.83003	80.25	161	1.70042	0.765889	0.00344386	0.0345856
ENSMUSG00000071714.7|CSF2RB2	CSF2RB2	protein_coding	0.912825	0.16805	62	15.75	0.493086	-1.02009	0.00344984	0.0345866
ENSMUSG00000010277.7|2610507B11RIK	2610507B11RIK	protein_coding	31.5412	28.4078	4136.75	4277.25	0.85617	-0.224031	0.00345445	0.0346131
ENSMUSG00000044052.3|CCR10	CCR10	protein_coding	0.2382	1.34165	5.5	48.75	1.98008	0.98556	0.00346752	0.0347047
ENSMUSG00000071568.5|GM5874	GM5874	processed_pseudogene	0.245075	1.53343	1.75	11.75	1.96235	0.972581	0.00346697	0.0347047
ENSMUSG00000105139.1|GM19391	GM19391	lncRNA	0.524775	1.39955	19.25	51.5	1.95153	0.964609	0.00347427	0.0347525
ENSMUSG00000113669.1|GM36723	GM36723	lncRNA	21.2535	35.416	2130	3734	1.48719	0.57259	0.00348256	0.0348029
ENSMUSG00000014633.15|CMC2	CMC2	protein_coding	3.37093	1.17657	98.5	45.5	0.515694	-0.955412	0.00348325	0.0348029
ENSMUSG00000015702.13|ANXA9	ANXA9	protein_coding	1.23537	3.29122	40.25	115.25	1.97923	0.984937	0.0034924	0.0348746
ENSMUSG00000005103.12|WDR1	WDR1	protein_coding	45.0202	39.4513	5957.25	6053.75	0.853555	-0.228444	0.00349459	0.0348767
ENSMUSG00000002477.5|SNRPD1	SNRPD1	protein_coding	7.381	4.65447	220.5	170.5	0.697199	-0.520358	0.00349768	0.0348878
ENSMUSG00000037434.7|SLC30A1	SLC30A1	protein_coding	3.43715	5.69473	273.5	515	1.55031	0.632557	0.0035023	0.0349142
ENSMUSG00000024330.17|COL11A2	COL11A2	protein_coding	0.4846	1.50677	49	174	2.00287	1.00207	0.00351841	0.0350549
ENSMUSG00000103928.1|GM37893	GM37893	TEC	2.52827	5.82338	99	231.25	1.87099	0.9038	0.00352159	0.0350668
ENSMUSG00000106333.1|4930428O21RIK	4930428O21RIK	lncRNA	0.568475	1.69285	14	53.5	2.00789	1.00568	0.00353134	0.0351441
ENSMUSG00000092887.1|SNORD53	SNORD53	snoRNA	26.7018	9.30368	30.5	12.75	0.511796	-0.96636	0.00353828	0.0351933
ENSMUSG00000108551.1|GM20274	GM20274	lncRNA	4.69433	8.84045	41.25	91	1.76535	0.819953	0.0035418	0.0352085
ENSMUSG00000060260.13|PWWP2B	PWWP2B	protein_coding	1.14288	0.3582	103	41	0.512375	-0.964727	0.00356833	0.0354523
ENSMUSG00000095023.1|GM24019	GM24019	snRNA	5.38028	23.5061	8.75	40.75	2.02235	1.01603	0.00358132	0.0355413
ENSMUSG00000038872.10|ZFHX3	ZFHX3	protein_coding	0.434875	0.069175	130	22.5	0.494554	-1.0158	0.00358084	0.0355413
ENSMUSG00000058979.7|HDHD5	HDHD5	protein_coding	13.0181	16.8322	838.75	1312.75	1.32921	0.410574	0.00359768	0.0356761
ENSMUSG00000083477.2|GM5555	GM5555	processed_pseudogene	6.20555	3.0038	101	54.25	0.584389	-0.775	0.00359895	0.0356761
ENSMUSG00000030154.10|KLRB1F	KLRB1F	protein_coding	0.261575	1.2077	7.75	42	2.00943	1.00679	0.00361458	0.035805
ENSMUSG00000076437.10|SELENOH	SELENOH	protein_coding	23.7022	15.0684	396.5	286.75	0.715447	-0.483083	0.00361602	0.035805
ENSMUSG00000022602.14|ARC	ARC	protein_coding	20.9208	25.7077	951.25	1419	1.28355	0.360135	0.00363018	0.0359252
ENSMUSG00000104316.1|GM37909	GM37909	TEC	2.33815	3.85755	73.75	143.5	1.62649	0.701758	0.00364144	0.0360164
ENSMUSG00000064956.1|GM24918	GM24918	snoRNA	0	5.64748	0	16.75	1.81184	0.857458	0.00364973	0.0360304
ENSMUSG00000021771.14|VDAC2	VDAC2	protein_coding	18.8822	15.1569	1325	1251	0.794951	-0.331063	0.00365103	0.0360304
ENSMUSG00000034663.13|BMP2K	BMP2K	protein_coding	10.6811	8.77027	1353.25	1258.25	0.770512	-0.37611	0.0036484	0.0360304
ENSMUSG00000035596.14|MBOAT7	MBOAT7	protein_coding	8.3341	6.03477	1052	884.5	0.712877	-0.488275	0.00364834	0.0360304
ENSMUSG00000040532.14|ABHD11	ABHD11	protein_coding	6.3607	3.63205	212.75	139.25	0.638658	-0.646883	0.00365713	0.0360704
ENSMUSG00000060510.14|ZFP266	ZFP266	protein_coding	10.6806	7.98722	1096.5	934.75	0.731167	-0.451727	0.00366136	0.036092
ENSMUSG00000061702.10|TMEM91	TMEM91	protein_coding	0.126325	0.724975	7.75	37.75	1.9774	0.983602	0.00367687	0.036213
ENSMUSG00000060438.5|RPS10-PS1	RPS10-PS1	processed_pseudogene	59.9318	38.9463	433	336.25	0.740181	-0.43405	0.00367774	0.036213
ENSMUSG00000027322.11|SIGLEC1	SIGLEC1	protein_coding	1.85115	0.257275	179.5	28.5	0.504433	-0.987265	0.00368219	0.0362366
ENSMUSG00000023036.14|PCDHGC4	PCDHGC4	protein_coding	0.80045	1.68025	66.75	181.5	1.82994	0.871799	0.00368758	0.0362695
ENSMUSG00000078853.8|IGTP	IGTP	protein_coding	86.0148	108.167	2633.25	4001	1.37906	0.463684	0.00371339	0.036503
ENSMUSG00000097527.2|1700112J16RIK	1700112J16RIK	lncRNA	1.00875	0.353475	37	15.75	0.528422	-0.920238	0.00371596	0.0365079
ENSMUSG00000092837.1|RPPH1	RPPH1	ribozyme	2107.31	2432.44	9700	13151	1.26024	0.333698	0.00374431	0.0367659
ENSMUSG00000105586.1|GM43009	GM43009	TEC	0.31255	0.897625	17.25	56.75	1.98171	0.986748	0.00375146	0.0368157
ENSMUSG00000021816.11|PPP3CB	PPP3CB	protein_coding	14.9854	12.9861	1981.25	1975	0.806155	-0.310871	0.00375766	0.036856
ENSMUSG00000002996.17|HBP1	HBP1	protein_coding	7.76553	10.8805	716.5	1123.75	1.33967	0.421877	0.00377049	0.0369613
ENSMUSG00000025492.6|IFITM3	IFITM3	protein_coding	26.7118	40.9261	261.75	451.5	1.56136	0.642801	0.00377907	0.0370005
ENSMUSG00000087141.1|PLCXD2	PLCXD2	protein_coding	18.2366	14.5374	1944	1874.5	0.761314	-0.393437	0.00378244	0.0370005
ENSMUSG00000034118.15|TPST1	TPST1	protein_coding	1.8168	0.7377	75.75	37	0.540838	-0.886732	0.00377817	0.0370005
ENSMUSG00000081402.4|GM15455	GM15455	processed_pseudogene	1.34885	0.4843	50.25	22.5	0.537281	-0.896252	0.00378288	0.0370005
ENSMUSG00000044595.10|DND1	DND1	protein_coding	0.620825	1.65865	24.5	72.5	1.96682	0.975863	0.00379451	0.0370937
ENSMUSG00000020700.11|MAP3K3	MAP3K3	protein_coding	13.5607	16.5106	820.75	1140.5	1.27392	0.349277	0.00380075	0.0371341
ENSMUSG00000027230.9|CREB3L1	CREB3L1	protein_coding	0.19255	1.08945	6.5	45	1.98101	0.986236	0.00381238	0.0372272
ENSMUSG00000024986.12|HHEX	HHEX	protein_coding	1.49285	3.03725	107	249.75	1.75857	0.814401	0.00382101	0.0372908
ENSMUSG00000026814.16|ENG	ENG	protein_coding	0.46755	1.91338	26.75	154.25	2.00789	1.00568	0.00383916	0.0374472
ENSMUSG00000000732.9|ICOSL	ICOSL	protein_coding	4.3581	1.83645	294.5	148	0.539695	-0.889784	0.00384728	0.0375057
ENSMUSG00000042262.5|CCR8	CCR8	protein_coding	35.7291	43.2497	608.75	855.25	1.33789	0.419959	0.00385037	0.037515
ENSMUSG00000026126.15|PTPN18	PTPN18	protein_coding	5.89428	3.73422	574.25	442.25	0.644643	-0.633428	0.00385316	0.0375215
ENSMUSG00000056204.8|PGPEP1	PGPEP1	protein_coding	1.81215	0.7108	146	62.5	0.534501	-0.903736	0.00385885	0.0375562
ENSMUSG00000021737.4|PSMD6	PSMD6	protein_coding	12.9609	9.25325	539.75	463	0.746195	-0.422376	0.00386411	0.0375867
ENSMUSG00000023909.4|PAQR4	PAQR4	protein_coding	5.96338	3.37055	229	164.5	0.639171	-0.645727	0.00386829	0.0376066
ENSMUSG00000065822.1|SNORD15A	SNORD15A	snoRNA	206.088	282.558	437.5	714.25	1.37574	0.460211	0.00387358	0.0376373
ENSMUSG00000117538.1|GM50008	GM50008	TEC	3.04113	0.7625	61.75	14.75	0.498207	-1.00518	0.00387869	0.0376662
ENSMUSG00000017390.15|ALDOC	ALDOC	protein_coding	7.04975	3.85438	336.75	225.5	0.631094	-0.664074	0.00389635	0.0378169
ENSMUSG00000098350.1|GM27551	GM27551	miRNA	0	8.11918	0	10.25	1.8006	0.84848	0.00390574	0.0378663
ENSMUSG00000054484.14|TMEM62	TMEM62	protein_coding	4.04868	6.7183	208.75	360.25	1.58908	0.66819	0.00390487	0.0378663
ENSMUSG00000061118.8|DNAJC30	DNAJC30	protein_coding	6.28038	3.12385	155.75	99.75	0.606652	-0.721058	0.00391012	0.037888
ENSMUSG00000020075.8|DDX21	DDX21	protein_coding	31.6115	26.0374	2441.75	2378.25	0.817657	-0.290432	0.00391472	0.0379091
ENSMUSG00000032561.15|ACPP	ACPP	protein_coding	0.777275	0.287875	81.75	36.5	0.528178	-0.920903	0.00391659	0.0379091
ENSMUSG00000044177.4|WFIKKN2	WFIKKN2	protein_coding	0.23415	1.009	11.25	69.5	1.99224	0.99439	0.00392853	0.0380038
ENSMUSG00000003226.7|RANBP2	RANBP2	protein_coding	50.4639	48.2482	8828	9570.5	0.892127	-0.16468	0.00393388	0.0380139
ENSMUSG00000021831.9|ERO1L	ERO1L	protein_coding	17.5982	13.7505	1382.75	1268.75	0.789435	-0.341108	0.00393238	0.0380139
ENSMUSG00000028293.14|SLC35A1	SLC35A1	protein_coding	3.68285	5.12215	125	194	1.42598	0.511951	0.00393829	0.0380357
ENSMUSG00000056498.13|TMEM154	TMEM154	protein_coding	4.98677	3.14533	350	271.25	0.65376	-0.613167	0.0039494	0.0381221
ENSMUSG00000002409.18|DYRK1B	DYRK1B	protein_coding	3.42247	5.64733	145.5	254.5	1.6804	0.748802	0.00397642	0.0383156
ENSMUSG00000037573.5|TOB1	TOB1	protein_coding	19.1845	26.7284	664.5	1101.25	1.38467	0.469539	0.00397813	0.0383156
ENSMUSG00000021109.13|HIF1A	HIF1A	protein_coding	127.526	154.629	11197.2	14923.8	1.21669	0.282965	0.00397306	0.0383156
ENSMUSG00000030879.10|MRPL17	MRPL17	protein_coding	3.24702	2.1359	369	288.75	0.653897	-0.612865	0.0039742	0.0383156
ENSMUSG00000027288.16|ZFP106	ZFP106	protein_coding	20.1922	18.1731	3106.75	3209	0.818547	-0.288864	0.00399444	0.0384517
ENSMUSG00000092586.8|LY6G6C	LY6G6C	protein_coding	0.239375	1.28205	4.5	25.75	1.95513	0.967262	0.00399993	0.0384836
ENSMUSG00000026159.13|AGFG1	AGFG1	protein_coding	28.3444	35.127	3542.25	5124.25	1.15332	0.205792	0.00402931	0.038745
ENSMUSG00000039474.13|WFS1	WFS1	protein_coding	0.7028	1.4876	38	99.25	1.84221	0.881441	0.00403494	0.0387781
ENSMUSG00000089235.1|GM23119	GM23119	scaRNA	16.3802	31.6791	34	73	1.77381	0.82685	0.00404116	0.0387853
ENSMUSG00000040663.9|CLCF1	CLCF1	protein_coding	14.0708	17.6832	801.25	1143	1.29964	0.378112	0.00403942	0.0387853
ENSMUSG00000065944.1|RNU2-10	RNU2-10	snRNA	32.0127	12.4545	88.5	49.25	0.54155	-0.884835	0.00404229	0.0387853
ENSMUSG00000049739.10|ZFP646	ZFP646	protein_coding	15.4295	19.3403	2234.25	3174.5	1.20429	0.268186	0.00404906	0.0388291
ENSMUSG00000023328.14|ACHE	ACHE	protein_coding	1.0759	0.3533	74.25	32	0.522483	-0.936543	0.00405763	0.0388902
ENSMUSG00000026480.12|NCF2	NCF2	protein_coding	0.772575	0.1852	90.25	29.5	0.499397	-1.00174	0.00407104	0.0389976
ENSMUSG00000020101.14|VSIR	VSIR	protein_coding	35.5674	28.2569	2655.25	2486.25	0.837727	-0.255448	0.00408115	0.0390732
ENSMUSG00000114835.1|GM48194	GM48194	lncRNA	7.58727	13.4292	59.5	110	1.68713	0.754568	0.00409883	0.0391408
ENSMUSG00000042625.16|SAFB2	SAFB2	protein_coding	12.7947	17.034	1563	2318.5	1.28192	0.358305	0.00410064	0.0391408
ENSMUSG00000058392.13|RRP1B	RRP1B	protein_coding	7.29165	5.53273	833.25	752.75	0.749551	-0.415901	0.00409865	0.0391408
ENSMUSG00000078915.2|HSP25-PS1	HSP25-PS1	processed_pseudogene	1.41633	0	14	0	0.546884	-0.870692	0.00410152	0.0391408
ENSMUSG00000083688.1|GM13743	GM13743	processed_pseudogene	0.99245	0.028825	10.75	0.25	0.532312	-0.909656	0.00409917	0.0391408
ENSMUSG00000021876.15|RNASE4	RNASE4	protein_coding	3.8314	1.358	86.75	38.5	0.517895	-0.949268	0.00409798	0.0391408
ENSMUSG00000097993.7|PTPRV	PTPRV	polymorphic_pseudogene	2.38928	4.3348	263.5	514.5	1.62974	0.704641	0.00410706	0.0391725
ENSMUSG00000105199.1|GM43581	GM43581	lncRNA	2.05468	3.46482	88.25	180.25	1.63899	0.712803	0.004116	0.0392154
ENSMUSG00000062210.13|TNFAIP8	TNFAIP8	protein_coding	11.6838	9.3093	1784.5	1682.5	0.739278	-0.435811	0.00411478	0.0392154
ENSMUSG00000024097.11|SRSF7	SRSF7	protein_coding	56.0672	65.5962	2978.25	3973.5	1.22473	0.292458	0.00412274	0.0392584
ENSMUSG00000028080.16|LRBA	LRBA	protein_coding	10.9795	14.795	3156.75	5032.25	1.24106	0.311578	0.00415181	0.0394926
ENSMUSG00000019820.11|UTRN	UTRN	protein_coding	27.4363	37.6512	7069.25	10932.5	1.22209	0.289348	0.00415012	0.0394926
ENSMUSG00000040620.15|DHX33	DHX33	protein_coding	3.18725	2.33648	478.75	406.5	0.6908	-0.533661	0.00418163	0.0397548
ENSMUSG00000020430.12|PES1	PES1	protein_coding	13.3552	9.7621	603.25	499.75	0.766902	-0.382887	0.00421502	0.0400506
ENSMUSG00000005225.15|PLEKHA8	PLEKHA8	protein_coding	0.446575	0.059675	49.75	6.5	0.506642	-0.980963	0.00422272	0.0401022
ENSMUSG00000038023.12|ATP6V0A2	ATP6V0A2	protein_coding	12.7612	10.8841	1281	1272	0.825008	-0.27752	0.00423238	0.0401723
ENSMUSG00000044783.16|HJURP	HJURP	protein_coding	28.9272	25.971	3589.5	3665.75	0.835535	-0.259228	0.00425308	0.040347
ENSMUSG00000039840.8|EPG5	EPG5	protein_coding	5.40843	7.54815	806.25	1290.25	1.30941	0.388912	0.00426124	0.0404028
ENSMUSG00000107076.1|GM43480	GM43480	lncRNA	3.08815	7.1228	18.25	47.75	1.91858	0.940038	0.00427353	0.0404975
ENSMUSG00000030447.15|CYFIP1	CYFIP1	protein_coding	3.48857	2.77715	616.75	561.75	0.733897	-0.44635	0.00427676	0.0405064
ENSMUSG00000014195.15|DNAJC7	DNAJC7	protein_coding	14.966	11.7761	1092.25	973.5	0.785616	-0.348104	0.00428012	0.0405165
ENSMUSG00000021360.16|GCNT2	GCNT2	protein_coding	0.549775	1.50517	64	191.25	1.90561	0.930257	0.00428686	0.0405585
ENSMUSG00000062585.11|CNR2	CNR2	protein_coding	1.0085	1.7402	60.75	121.75	1.66606	0.736439	0.00429215	0.0405868
ENSMUSG00000034245.10|HDAC11	HDAC11	protein_coding	0.61995	0.01715	35	2	0.541749	-0.884303	0.00430694	0.0407048
ENSMUSG00000106093.1|GM42722	GM42722	lncRNA	1.12555	3.55368	17	56	1.9813	0.986446	0.00431671	0.0407753
ENSMUSG00000019699.16|AKT3	AKT3	protein_coding	8.16848	11.7668	633	983	1.37687	0.461395	0.00431922	0.0407772
ENSMUSG00000022584.14|LY6C2	LY6C2	protein_coding	83.3855	140.347	3443.25	6692	1.7212	0.783412	0.00432663	0.0408036
ENSMUSG00000021175.15|CDCA7L	CDCA7L	protein_coding	9.21315	6.6673	450	367.75	0.770937	-0.375316	0.00432464	0.0408036
ENSMUSG00000073643.11|WDFY1	WDFY1	protein_coding	8.51447	5.98557	808.75	623.75	0.683471	-0.549049	0.00433452	0.0408125
ENSMUSG00000023156.4|RPP14	RPP14	protein_coding	4.96438	2.89518	171	116.5	0.643615	-0.63573	0.00433332	0.0408125
ENSMUSG00000026342.10|SLC35F5	SLC35F5	protein_coding	0.70495	0.095075	33.75	4.75	0.50797	-0.977186	0.00433342	0.0408125
ENSMUSG00000110251.1|GM2996	GM2996	processed_pseudogene	10.9335	16.0377	85.25	142	1.52917	0.612745	0.00434851	0.0409224
ENSMUSG00000110331.1|NUDC-PS1	NUDC-PS1	processed_pseudogene	39.6507	25.7618	323.25	236.75	0.745529	-0.423664	0.00435358	0.0409482
ENSMUSG00000034917.8|TJP3	TJP3	protein_coding	3.2066	4.57955	181.25	298.75	1.44259	0.528657	0.00435848	0.0409725
ENSMUSG00000097476.1|GM26583	GM26583	lncRNA	0.4304	1.28147	24	81.25	1.97892	0.984712	0.00437201	0.0410778
ENSMUSG00000115040.1|GM18994	GM18994	processed_pseudogene	0.59325	2.36457	9.75	34.5	1.99114	0.993591	0.00437586	0.0410921
ENSMUSG00000022799.4|ARHGAP31	ARHGAP31	protein_coding	3.45953	5.90775	591	1167.5	1.50944	0.594015	0.00438194	0.0411055
ENSMUSG00000020612.16|PRKAR1A	PRKAR1A	protein_coding	115.313	131.558	7376.5	9701.5	1.13633	0.184376	0.00438055	0.0411055
ENSMUSG00000067931.6|ZFP948	ZFP948	protein_coding	7.06385	12.8228	267.75	527.25	1.68974	0.756799	0.00438516	0.0411138
ENSMUSG00000039943.16|PLCB4	PLCB4	protein_coding	0.03635	0.321325	4.25	50.25	1.91996	0.941073	0.00438863	0.0411245
ENSMUSG00000022529.11|ZFP263	ZFP263	protein_coding	13.7821	10.9666	930	861.75	0.790276	-0.339572	0.00439865	0.0411965
ENSMUSG00000024114.15|PRSS41	PRSS41	protein_coding	0.23825	0.92155	8	42.5	1.98314	0.98779	0.00443444	0.0415096
ENSMUSG00000025161.16|SLC16A3	SLC16A3	protein_coding	19.0728	13.0918	1492	1252	0.716892	-0.480173	0.00443911	0.0415314
ENSMUSG00000024943.9|SMC5	SMC5	protein_coding	10.4318	8.61165	1052.25	989.25	0.794978	-0.331012	0.00444625	0.0415761
ENSMUSG00000054499.9|DEDD2	DEDD2	protein_coding	19.5923	24.5568	1761.25	2520	1.25125	0.323374	0.00446834	0.0417605
ENSMUSG00000013707.3|TNFAIP8L2	TNFAIP8L2	protein_coding	19.6409	25.1984	320	506.5	1.38714	0.472116	0.00448126	0.0418591
ENSMUSG00000019883.11|ECHDC1	ECHDC1	protein_coding	1.9388	3.62283	114	245.75	1.71294	0.776479	0.00448978	0.0419165
ENSMUSG00000094306.1|GM24924	GM24924	snRNA	3.67802	12.4445	9.5	33.75	1.98548	0.989488	0.00449815	0.0419724
ENSMUSG00000116747.1|GM41496	GM41496	lncRNA	0.899175	2.9918	8.25	28.5	1.9874	0.990884	0.00451194	0.0420789
ENSMUSG00000020376.17|RNF130	RNF130	protein_coding	0.958425	0.2692	124.25	34.5	0.505972	-0.982869	0.00452608	0.0421816
ENSMUSG00000029095.17|ABLIM2	ABLIM2	protein_coding	0.510325	0.110625	53.75	14.75	0.504428	-0.987281	0.00452774	0.0421816
ENSMUSG00000030149.15|KLRK1	KLRK1	protein_coding	35.7745	49.3488	3814.5	5738	1.23039	0.299111	0.00454885	0.0423113
ENSMUSG00000074671.6|TSPYL3	TSPYL3	protein_coding	8.89932	5.39243	400.5	301	0.677724	-0.561231	0.00454772	0.0423113
ENSMUSG00000048707.9|TPRN	TPRN	protein_coding	5.37985	2.8947	243.75	153.25	0.616294	-0.698308	0.00454835	0.0423113
ENSMUSG00000029777.10|GARS	GARS	protein_coding	16.607	13.1127	769.5	711.75	0.810747	-0.302676	0.00455493	0.0423455
ENSMUSG00000042595.7|FAM199X	FAM199X	protein_coding	3.68498	2.60832	459.25	373.5	0.681304	-0.553629	0.0045597	0.0423675
ENSMUSG00000006360.11|CRIP1	CRIP1	protein_coding	31.2098	39.3482	1028.75	1523	1.3478	0.43061	0.00457536	0.0424907
ENSMUSG00000021504.14|B4GALT7	B4GALT7	protein_coding	8.7343	10.8074	377.75	565.5	1.3275	0.408711	0.00458977	0.042602
ENSMUSG00000036206.12|SH3BP4	SH3BP4	protein_coding	0.74135	1.6977	53.5	157.25	1.87116	0.903931	0.00461506	0.0427918
ENSMUSG00000034584.3|EXPH5	EXPH5	protein_coding	6.20162	4.11698	985.75	708.5	0.634171	-0.657057	0.00461396	0.0427918
ENSMUSG00000020882.17|CACNB1	CACNB1	protein_coding	0.441475	1.13115	29.25	102.25	1.92738	0.946639	0.00462572	0.0428602
ENSMUSG00000043885.14|SLC36A4	SLC36A4	protein_coding	1.92595	1.01362	183.25	106	0.582113	-0.78063	0.0046273	0.0428602
ENSMUSG00000096965.7|3300005D01RIK	3300005D01RIK	lncRNA	0.698975	2.93527	16.25	61	1.98104	0.986259	0.00465601	0.0430583
ENSMUSG00000102142.1|GM26930	GM26930	lncRNA	0.10415	1.0895	2	24.5	1.84907	0.886804	0.0046555	0.0430583
ENSMUSG00000004665.10|CNN2	CNN2	protein_coding	128.168	100.802	4709.25	4377.75	0.840919	-0.249961	0.00465461	0.0430583
ENSMUSG00000059994.10|FCRL1	FCRL1	protein_coding	0.25335	0.9936	13.5	59	1.9821	0.987029	0.00466459	0.0431151
ENSMUSG00000109216.1|GM44907	GM44907	TEC	1.96122	0.37485	51.5	14.25	0.505023	-0.985579	0.00468189	0.0432523
ENSMUSG00000025602.13|ZFP202	ZFP202	protein_coding	1.03458	0.3208	55.25	21.5	0.517093	-0.951506	0.00469427	0.043344
ENSMUSG00000000318.16|CLEC10A	CLEC10A	protein_coding	0.32365	0	13.5	0	0.556183	-0.846368	0.00471281	0.0434925
ENSMUSG00000020448.16|RNF185	RNF185	protein_coding	4.54795	6.43468	196.5	339	1.46814	0.553991	0.00473045	0.0436324
ENSMUSG00000053007.9|CREB5	CREB5	protein_coding	0.34575	0.0497	122.75	18.75	0.507944	-0.97726	0.00474474	0.0437413
ENSMUSG00000031129.9|SLC9A9	SLC9A9	protein_coding	7.88547	11.2188	668.5	1115.25	1.34731	0.430081	0.00475132	0.0437791
ENSMUSG00000030339.7|LTBR	LTBR	protein_coding	1.18995	0.115575	39.25	4	0.518165	-0.948517	0.00476277	0.0438617
ENSMUSG00000048534.7|JAML	JAML	protein_coding	37.754	48.7193	1727.5	2706.75	1.2943	0.372172	0.00477604	0.0439509
ENSMUSG00000009112.4|BCL2L13	BCL2L13	protein_coding	6.7959	5.1461	928.25	818.25	0.705283	-0.503726	0.00477743	0.0439509
ENSMUSG00000035469.17|RCBTB1	RCBTB1	protein_coding	7.45177	10.3497	668.25	1104.75	1.31566	0.395782	0.00478721	0.0440178
ENSMUSG00000032737.13|INPPL1	INPPL1	protein_coding	5.0867	6.83667	482.5	745.75	1.32513	0.406132	0.00479176	0.0440226
ENSMUSG00000030541.16|IDH2	IDH2	protein_coding	2.72262	0.616425	99.5	35.25	0.50573	-0.983561	0.00479271	0.0440226
ENSMUSG00000022805.17|MAATS1	MAATS1	protein_coding	0.118925	0.42345	9	30	1.97428	0.981325	0.00481988	0.0442491
ENSMUSG00000025508.13|RPLP2	RPLP2	protein_coding	82.2293	67.1188	2545.5	2381	0.863687	-0.21142	0.00487364	0.0447193
ENSMUSG00000026317.7|CLN8	CLN8	protein_coding	2.22887	1.07515	250.75	133.5	0.560913	-0.83415	0.00488914	0.0448383
ENSMUSG00000071708.11|SMS	SMS	protein_coding	7.82963	6.07918	698.75	625	0.771069	-0.375068	0.00490216	0.0449125
ENSMUSG00000036918.16|TTC7	TTC7	protein_coding	13.4846	9.6503	1367.75	1169.75	0.728064	-0.457864	0.00490232	0.0449125
ENSMUSG00000045128.9|RPL18A	RPL18A	protein_coding	305.315	242.171	7873	7305.5	0.857519	-0.221759	0.00491463	0.0450019
ENSMUSG00000099470.1|GM29340	GM29340	lncRNA	0.155675	0.54275	8.25	34	1.96932	0.977698	0.0049441	0.0452482
ENSMUSG00000025314.16|PTPRJ	PTPRJ	protein_coding	9.6376	13.6681	1191	1997	1.30122	0.37986	0.00495293	0.0453056
ENSMUSG00000035960.14|APEX1	APEX1	protein_coding	12.77	7.50195	270.25	188.5	0.679172	-0.558151	0.0050063	0.0457701
ENSMUSG00000037447.16|ARID5A	ARID5A	protein_coding	37.034	46.3702	6938.25	10052.2	1.19162	0.252922	0.00502057	0.0458767
ENSMUSG00000118367.1|GM50277	GM50277	lncRNA	0	0.428025	0	10.75	1.76975	0.823547	0.00504193	0.0460481
ENSMUSG00000106208.1|GM4734	GM4734	processed_pseudogene	1.35563	3.26315	15.5	40.25	1.88896	0.917593	0.00505537	0.046147
ENSMUSG00000034224.14|SLC38A8	SLC38A8	protein_coding	0.160825	0.527275	8.25	38.5	1.95692	0.968584	0.00506671	0.0461604
ENSMUSG00000020743.15|MIF4GD	MIF4GD	protein_coding	27.8598	33.2077	819	1125.75	1.29484	0.37277	0.00506731	0.0461604
ENSMUSG00000061130.13|PPM1B	PPM1B	protein_coding	16.7418	12.796	1348.5	1183	0.760858	-0.3943	0.00506181	0.0461604
ENSMUSG00000002870.8|MCM2	MCM2	protein_coding	17.1669	12.6875	1770	1550.5	0.747171	-0.42049	0.00506707	0.0461604
ENSMUSG00000061897.5|GM14292	GM14292	processed_pseudogene	22.8236	14.0202	157	113	0.687381	-0.540817	0.00507423	0.0461996
ENSMUSG00000034412.13|TBC1D10A	TBC1D10A	protein_coding	7.80005	11.1897	311	532.25	1.47474	0.560457	0.00507984	0.0462129
ENSMUSG00000006732.14|METTL1	METTL1	protein_coding	2.68575	1.42302	116.75	69.25	0.618788	-0.692483	0.00508093	0.0462129
ENSMUSG00000040929.17|RFX3	RFX3	protein_coding	2.3955	3.74417	399.5	730.5	1.4333	0.519336	0.00509418	0.0462702
ENSMUSG00000024360.8|ETF1	ETF1	protein_coding	44.2574	35.8825	2431.5	2302.5	0.842348	-0.247512	0.00509123	0.0462702
ENSMUSG00000040675.17|MTHFD1L	MTHFD1L	protein_coding	12.4074	8.33825	829	656.25	0.697511	-0.519713	0.0050951	0.0462702
ENSMUSG00000049721.14|GAL3ST1	GAL3ST1	protein_coding	0	0.3935	0	13.25	1.77036	0.824043	0.00510387	0.0463261
ENSMUSG00000082951.1|GM13359	GM13359	processed_pseudogene	2.42393	0.456525	22.25	5.5	0.508151	-0.976671	0.00510867	0.0463457
ENSMUSG00000036986.16|PML	PML	protein_coding	28.3453	34.7316	2322	3383.5	1.24437	0.315419	0.00511295	0.0463607
ENSMUSG00000031570.17|PLPP5	PLPP5	protein_coding	5.23145	8.3051	285.25	493	1.53053	0.614027	0.00512149	0.0463943
ENSMUSG00000030122.12|PTMS	PTMS	protein_coding	97.3758	104.677	2339.5	2863	1.22558	0.29347	0.00512388	0.0463943
ENSMUSG00000067870.5|RPL31-PS8	RPL31-PS8	processed_pseudogene	221.281	169.165	1239.5	1083.5	0.840458	-0.250753	0.00512454	0.0463943
ENSMUSG00000063334.16|KRR1	KRR1	protein_coding	6.15757	4.45555	551.5	458.75	0.711309	-0.491453	0.0051333	0.0463968
ENSMUSG00000020692.14|NLE1	NLE1	protein_coding	3.69117	2.03432	178.25	121.75	0.639112	-0.64586	0.00512919	0.0463968
ENSMUSG00000045273.8|CENPH	CENPH	protein_coding	2.39478	0.866475	62.5	27.75	0.535522	-0.900983	0.00513534	0.0463968
ENSMUSG00000053101.3|GPR141	GPR141	protein_coding	0.547975	0.1842	47.5	18.75	0.527698	-0.922216	0.00513469	0.0463968
ENSMUSG00000078716.10|TMEM8B	TMEM8B	protein_coding	0.59435	0.0852	49.75	8.5	0.515302	-0.956509	0.00515908	0.0465875
ENSMUSG00000022555.12|DGAT1	DGAT1	protein_coding	57.709	80.2445	2640	4119.75	1.45336	0.539396	0.0051838	0.0467868
ENSMUSG00000050370.5|CH25H	CH25H	protein_coding	3.25873	0.88285	64.25	22	0.510871	-0.968969	0.00519055	0.0468238
ENSMUSG00000036353.13|P2RY12	P2RY12	protein_coding	2.17857	0.500575	76.75	21.25	0.508713	-0.975075	0.00519639	0.0468524
ENSMUSG00000051378.10|KIF18B	KIF18B	protein_coding	4.4977	5.83343	243.75	351	1.36974	0.453898	0.0052034	0.0468917
ENSMUSG00000032897.17|NFYC	NFYC	protein_coding	5.17305	6.8284	224	364	1.38713	0.472105	0.00521231	0.0469001
ENSMUSG00000071716.5|APOL7E	APOL7E	protein_coding	17.8057	23.8346	634	986.75	1.34869	0.431558	0.00521056	0.0469001
ENSMUSG00000054509.7|PARP4	PARP4	protein_coding	15.6701	21.2827	1544.25	2345.75	1.26833	0.342932	0.00520973	0.0469001
ENSMUSG00000117924.1|TMEM223	TMEM223	protein_coding	10.0139	14.2817	105	184.5	1.55814	0.639824	0.00522383	0.0469559
ENSMUSG00000069270.6|HIST1H2AC	HIST1H2AC	protein_coding	6.04633	3.12815	228.25	145.75	0.593161	-0.753504	0.00522295	0.0469559
ENSMUSG00000114610.1|CYP2C52-PS	CYP2C52-PS	unprocessed_pseudogene	0.290825	1.40627	6.75	34.75	1.94568	0.960271	0.00523529	0.047035
ENSMUSG00000062234.14|GAK	GAK	protein_coding	20.2042	25.3129	1958	2777.25	1.20269	0.266268	0.00526162	0.0472475
ENSMUSG00000026321.7|TNFRSF11A	TNFRSF11A	protein_coding	0.87025	0.032325	73.25	3	0.552694	-0.855447	0.00526451	0.0472494
ENSMUSG00000116908.1|GM49599	GM49599	TEC	4.5849	3.00705	347	275.75	0.679826	-0.556762	0.00528139	0.0473768
ENSMUSG00000074364.6|EHD2	EHD2	protein_coding	0.912025	1.87075	68.75	158.5	1.77699	0.829437	0.00529374	0.0474634
ENSMUSG00000070563.6|SPACA4	SPACA4	protein_coding	0.395	2.9578	5	36	1.88687	0.915996	0.00532696	0.0476971
ENSMUSG00000015522.18|ARNT	ARNT	protein_coding	5.7652	4.12985	691.75	591	0.696192	-0.522444	0.00532275	0.0476971
ENSMUSG00000078183.3|GM15610	GM15610	processed_pseudogene	11.2474	3.07638	30.25	10.5	0.517223	-0.951142	0.00532792	0.0476971
ENSMUSG00000057541.14|PUS7	PUS7	protein_coding	2.13322	1.3387	264.75	188.5	0.624516	-0.67919	0.00535694	0.0479327
ENSMUSG00000015290.15|UBL4A	UBL4A	protein_coding	6.1899	3.86077	282	219.75	0.688914	-0.537604	0.00536429	0.0479741
ENSMUSG00000025465.13|ECHS1	ECHS1	protein_coding	2.00298	1.22158	237.5	176	0.620039	-0.689568	0.00536938	0.0479953
ENSMUSG00000046785.8|EPM2AIP1	EPM2AIP1	protein_coding	13.6207	10.9524	1474.75	1386	0.77805	-0.362065	0.0053886	0.0481427
ENSMUSG00000039660.16|SPOUT1	SPOUT1	protein_coding	6.2615	3.77248	284.5	194.75	0.668327	-0.581374	0.00539798	0.0482021
ENSMUSG00000027075.16|SLC43A1	SLC43A1	protein_coding	0.3354	1.13167	27.5	126.25	1.95957	0.970538	0.00540604	0.0482496
ENSMUSG00000053581.13|ZFAND2A	ZFAND2A	protein_coding	17.3678	11.9885	903.25	726.75	0.740788	-0.432867	0.00542216	0.0483691
ENSMUSG00000094655.1|GM25360	GM25360	snRNA	286.071	206.651	787.75	668.5	0.78264	-0.353579	0.00543891	0.048494
ENSMUSG00000061723.18|TNNT3	TNNT3	protein_coding	1.6905	4.80523	39.25	136	1.94218	0.957679	0.00544831	0.0485043
ENSMUSG00000115370.1|GM15667	GM15667	processed_pseudogene	1.8582	3.45435	21	44.75	1.7434	0.801903	0.00544588	0.0485043
ENSMUSG00000024456.16|DIAPH1	DIAPH1	protein_coding	55.9734	66.0059	5290.25	7187.5	1.1448	0.195099	0.00544825	0.0485043
ENSMUSG00000113626.1|GM7240	GM7240	transcribed_processed_pseudogene	0.9015	0.19225	33.75	10.25	0.510798	-0.969175	0.00547458	0.0487136
ENSMUSG00000023067.14|CDKN1A	CDKN1A	protein_coding	20.8505	24.9329	1098.75	1504.25	1.25977	0.333159	0.00548064	0.0487429
ENSMUSG00000007207.10|STX1A	STX1A	protein_coding	1.7887	3.86318	72.5	206	1.82778	0.87009	0.00551895	0.0489899
ENSMUSG00000026510.10|TRP53BP2	TRP53BP2	protein_coding	5.70983	7.7191	369.75	604.75	1.37974	0.464395	0.0055184	0.0489899
ENSMUSG00000026623.16|LPGAT1	LPGAT1	protein_coding	9.0153	12.9255	1013.5	1631.5	1.31508	0.395148	0.00551952	0.0489899
ENSMUSG00000056144.14|TRIM34A	TRIM34A	protein_coding	18.3777	22.4247	697.25	977.5	1.25798	0.33111	0.00551433	0.0489899
ENSMUSG00000036371.6|SERBP1	SERBP1	protein_coding	17.7848	14.1509	5350.25	4999.75	0.745946	-0.422857	0.00552309	0.0489969
ENSMUSG00000028521.17|SLC35D1	SLC35D1	protein_coding	3.21698	5.41463	420.25	770.5	1.48512	0.570579	0.00553263	0.0490569
ENSMUSG00000045482.16|TRRAP	TRRAP	protein_coding	10.9985	14.5778	3449.25	5196.75	1.24541	0.316617	0.00555335	0.0492159
ENSMUSG00000110275.1|GM5905	GM5905	processed_pseudogene	169.219	127.397	1470.25	1265	0.855277	-0.225536	0.00556659	0.0492789
ENSMUSG00000031314.18|TAF1	TAF1	protein_coding	14.3057	12.8089	1823	1882.5	0.837509	-0.255823	0.00556718	0.0492789
ENSMUSG00000028261.13|NDUFAF4	NDUFAF4	protein_coding	3.5049	2.2658	202.5	150	0.688777	-0.537891	0.00556884	0.0492789
ENSMUSG00000041957.15|PKP2	PKP2	protein_coding	0.22895	0.837575	18	75	1.95463	0.966894	0.005576	0.0493176
ENSMUSG00000029994.17|ANXA4	ANXA4	protein_coding	3.5935	2.22305	250.5	181.5	0.648072	-0.625774	0.00558475	0.0493702
ENSMUSG00000089214.1|MIR1931	MIR1931	miRNA	11.1233	26.8566	21.75	52.5	1.8414	0.880806	0.00559732	0.0494565
ENSMUSG00000058013.11|SEPT11	2021-09-11	protein_coding	37.1212	30.9426	5137	4961.5	0.785084	-0.34908	0.00562035	0.0496352
ENSMUSG00000020766.4|GALK1	GALK1	protein_coding	21.1032	14.0039	435.25	338	0.738911	-0.436528	0.00563059	0.0496759
[truncated: 53,336 more rows]

## Sheet: Supplementary Data 1 legend
Supplementary Data 1:
RNA-seq analysis showing differential gene expression of MC38 tumor-infiltrating CD8+CD44+PD1+ T cells lacking LSD1 versus wildtype counterparts.
