# Supplementary material for: LSD1 inhibition sustains T cell invigoration with a durable response to PD-1 blockade
Source: Nat Commun. 2021 Nov 24;12:6831. doi: 10.1038/s41467-021-27179-7 (PMC8613218; doi:10.1038/s41467-021-27179-7)
Supplement: Supplementary file 5 — Source data [file 41467_2021_27179_MOESM5_ESM.xlsx]

## Sheet: figure1a
raw tumor volume data																tumor volume day 22 cut off
days	Lsd1f/f (n=7)							Cd4-Cre+Lsd1f/f (n=7)									days	Lsd1f/f (n=7)							Cd4-Cre+Lsd1f/f (n=7)
0	0	0	0	0	0	0	0	0	0	0	0	0	0	0			0	0	0	0	0	0	0	0	0	0	0	0	0	0	0
6	75	25.3265	73.2795	25.3265	68.75	83.1875	68.0605	39.7535	54.052	74.431	67.228	39.7535	56.448	29.4335			6	75	25.3265	73.2795	25.3265	68.75	83.1875	68.0605	39.7535	54.052	74.431	67.228	39.7535	56.448	29.4335
8	85.184	67.5	118.181	17.9685	82.134	48.384	77.5625	130.688	83.888	142.79	78.416	78.732	92.5965	92.5965			8	85.184	67.5	118.181	17.9685	82.134	48.384	77.5625	130.688	83.888	142.79	78.416	78.732	92.5965	92.5965
10	162.246	117	155.07	36.1415	72.61	41.6025	110.592	234.904	170.493	145.551	43.218	62.5	183.75	108			10	162.246	117	155.07	36.1415	72.61	41.6025	110.592	234.904	170.493	145.551	43.218	62.5	183.75	108
12	125.15	178.024	247.236	32	97.6885	41.6025	159.655	305.152	204.556	185.132	21.4375	108	171.5	108			12	125.15	178.024	247.236	32	97.6885	41.6025	159.655	305.152	204.556	185.132	21.4375	108	171.5	108
14	183.298	321.512	537.725	42.592	149.135	48.668	252	228.834	297.228	281.83	16	125.023	232.73	132.35			14	183.298	321.512	537.725	42.592	149.135	48.668	252	228.834	297.228	281.83	16	125.023	232.73	132.35
16	394.848	567.018	914.198	66.3255	234.476	78.03	329.416	224.589	339.842	272.062		178.956	423.2	84.898			16	394.848	567.018	914.198	66.3255	234.476	78.03	329.416	224.589	339.842	272.062	0	178.956	423.2	84.898
18	398.065	720.779	1258.64	92.5965	395.645	116.058	403.245	195.938	449.152	409.538		186.624	483.84	32			18	398.065	720.779	1258.64	92.5965	395.645	116.058	403.245	195.938	449.152	409.538	0	186.624	483.84	32
20	651.136	1095.44	1778.27	213.083	476.85	219.488	507.7	163.079	526.904	482.241		148.104	506.88	16.384			20	651.136	1095.44	1778.27	213.083	476.85	219.488	507.7	163.079	526.904	482.241	0	148.104	506.88	16.384
22	802.992	1618.47	3053.58	345.988	914.837	280.16	778.852	124.653	522.199	507.018		109.651	444.36	16			22	802.992	1618.47	3053.58	345.988	914.837	280.16	778.852	124.653	522.199	507.018	0	109.651	444.36	16
24	1932.21	3555.84		443.392	1495.65	298.09	1248.4	215.64	704.114	840.188		142.2	443.576
26	2084.31			664.869	1885.36	681.24	1372.86	250.526	1163.26	1136.92		115.34	513.814
28				670.926	2989.83	1147.96	2088.35	406.62	1473.37	1656.21		167.936	617.98
30				964.059		1249.9		392.724	1843.83	2236.25		181.804	459.418
32				906.6		1416.58		259.805	2054.14			178.024	461.709
34								471.222				288.99	595.65
36								613.624				318.291	833.976
38								1030.29				543.744	1187.84
40								1107.18				550.16	2097.69
43												1108.86
47												2081.25

## Sheet: figure1b
survival days	Lsd1f/f	Cd4-Cre+Lsd1f/f
26	1
24	1
22	1
32	1
28	1
32	1
28	1
40		1
32		1
30		1
70		0
47		1
40		1
70		0

## Sheet: figure1c
day 21 cutoff tumor volume
days	Vehicle (n=10)										GSK2879552 (n=10)
0	0	0	0	0	0	0	0	0	0	0	0	0	0	0	0	0	0	0	0	0
5	139.552	112.91	144.652	79.233	110.446	43.9655	124.236	33.5405	27.225	28.8	28.175	29.4335	195.272	44.1	74.4385	116.032	14.8955	63.878	34.2035	111.855
8	192.238	104.44	169.884	145.926	214.614	73.356	183.019	97.0085	165.292	79.5775	16.65	59.904	196.599	75.098	44	223.767	68.164	70.1815	107.985	169.4
10	267.173	217.46	201.64	285.77	437.452	137.566	215.671	138.534	131.584	101.058	25.546	77.2475	194.035	64.3695	114.95	261.121	149.929	161.958	106.48	68.4285
12	488.136	354.045	331.632	329.122	765	236.255	369.39	256.497	251.424	129.612	117.6	143.36	236.816	205.833	355.74	619.458	256.964	186.756	149.05	183.096
15	618.52	948.717	472.726	493.056	1085.06	514.892	649.8	359.041	630	216.777	102.602	117	272.837	149.988	667.478	388.349	300.834	196.656	147.804	284.342
18	1027.9	1794.6	807.651	861.184	1580.89	1088.7	1149.21	606.03	1267.5	450.356	174.08	237.16	373.068	173.95	981.198	705.672	482.152	308.279	381.131	549.362
21	1352	2217.45	1665.08	1842.68	2117.68	1767.96	1873.08	867.085	1876.61	837.828	242.55	295.245	221.399	279.864	2118.51	1417.06	481.692	344.736	812.49	981.225
raw tumor volume data
days	Vehicle (n=10)										GSK2879552 (n=10)
0	0	0	0	0	0	0	0	0	0	0	0	0	0	0	0	0	0	0	0	0
5	139.552	112.91	144.652	79.233	110.446	43.9655	124.236	33.5405	27.225	28.8	28.175	29.4335	195.272	44.1	74.4385	116.032	14.8955	63.878	34.2035	111.855
8	192.238	104.44	169.884	145.926	214.614	73.356	183.019	97.0085	165.292	79.5775	16.65	59.904	196.599	75.098	44	223.767	68.164	70.1815	107.985	169.4
10	267.173	217.46	201.64	285.77	437.452	137.566	215.671	138.534	131.584	101.058	25.546	77.2475	194.035	64.3695	114.95	261.121	149.929	161.958	106.48	68.4285
12	488.136	354.045	331.632	329.122	765	236.255	369.39	256.497	251.424	129.612	117.6	143.36	236.816	205.833	355.74	619.458	256.964	186.756	149.05	183.096
15	618.52	948.717	472.726	493.056	1085.06	514.892	649.8	359.041	630	216.777	102.602	117	272.837	149.988	667.478	388.349	300.834	196.656	147.804	284.342
18	1027.9	1794.6	807.651	861.184	1580.89	1088.7	1149.21	606.03	1267.5	450.356	174.08	237.16	373.068	173.95	981.198	705.672	482.152	308.279	381.131	549.362
21	1352	2217.45	1665.08	1842.68	2117.68	1767.96	1873.08	867.085	1876.61	837.828	242.55	295.245	221.399	279.864	2118.51	1417.06	481.692	344.736	812.49	981.225
24			1731.46	2514.78		3084.8		1229.92	3406.03	1132.88	465.75	428.125	440.422	224.035		2112.56	1168.54	546.84	1852.4	1570.26
27			2747.07					2283.75		2118.51	1164.93	570	953.344	279.864			1939.19	1071.93	3523.54	1936.95
31											2126.25	1229.39	1616.04	417.874			4357.21	2057.69		3465.06
33												1627.78	2449.53	705.672
35												1698.75		849.364

## Sheet: figure1d
	survival
	days		Vehicle (n=10)	GSK2879552 (n=10)
	75	24	1
	67	21	1
	66	27	1
	68	24	1
	71	21	1
	41	24	1
	45	24	1
	33	27	1
	10	24	1
	31	27	1
	34	31		1
	9	37		1
	32	33		1
	44	43		1
	43	21		1
	69	24		1
	74	31		1
	70	31		1
	72	27		1
	73	31		1

## Sheet: figure1e
qPCR
	DMSO			GSK-LSD1			ORY1001
MuERVL	0.88	1.2	0.91	1	1.05	1.05	0.79	0.81	1.07
Line1	0.91	0.94	1.14	0.95	1.04	1.41	1.07	1.01	1.75
Ifna	0.91	1.32	0.77	0.73	1.01	1.17	0.96	0.75	1.63
Ifnb	0.6	0.85	1.55	0.86	0.76	0.56	0.65	0.88
Isg15	0.85	1.17	0.98	1.03	0.89	1.07	0.9	0.97	0.92
Oasl	0.85	0.93	1.22	0.85	0.62	1.36	0.73	0.73	1.21

## Sheet: figure1f
tumor volume raw data
days	Parental MC38 (n=5)					Lsd1-KO MC38 (n=5)
0	0	0	0	0	0	0	0	0	0	0
6	109.551	68.75	209.952	72.5	70.227	197.582	85	138.384	90.75	142.228
9	91.25	87.725	230.625	127.056	230.625	305.942	220.932	175.689	246.42	237.141
12	162	74.4385	258.75	114.464	402.137	274.585	242.532	291.829	256	162.729
15	228.888	166.635	294.576	186.517	724.595	361.026	446.57	290.598	219.04	283.966
18	526.5	437.382	525.351	305.809	1252.11	591.189	711.626	553.578	492.565	685.396
21	895	1089.98	1125	615.322	2468.18	876.274	915.65	973.944	1034.96	1146.07
24	1216.77	1618.92	1947.27	751.581		1233.21	893.952	1169.64		1327.1
26	2418.75	2573.81	2230.74	767.05		1352.33	1522.66	2193.31		2265.6

## Sheet: figure1g
tumor volume
days	Vehicle (n=7)							GSK2879552 (n=6)
0	0	0	0	0	0	0	0	0	0	0	0	0	0
6	42.592	38.4	0	34.4605	58.8245	23.328	61.852	86.022	63.531	29.602	59.996	19.652	27.436
8	143.748	100.92	62.5	167.035	76.25	101.874	151.552	178.199	127.575	102.689	200.435	34.4605	105.272
10	323.488	167.936	344.84	274.19	176.418	198.946	191.558	390.266	256.406	69.828	196.697	57.132	249.706
12	603.953	316.028	576.697	215.825	403.315	211.751	255.881	440.195	478.318	478.092	379.529	133.956	207.36
14	901.765	423.774	715.473	572.783	712.86	390.988	321.048	614.285	1314.09	839.808	472.5	525.742	275.562
16	2396.25	782.384	1537.6	844.359	1380.69	719.468	664.042	1009.33	2740.34	1818.66	767.992	1256.4	656.649

## Sheet: figure1h
	survival
	mouse #	days	Vehicle	GSK2879552
	9146	16	1
	9147	18	1
	9148	16	1
	9149	16	1
	9150	18	1
	9153	18	1
	9156	18	1
	9158	16		1
	9151	16		1
	9152	18		1
	9154	16		1
	9155	20		1
	9155	16		1

## Sheet: figure1j
	tumor volume
	days	Lsd1f/f (n=5)					Cd4-Cre+Lsd1f/f (n=5)
	0	0	0	0	0	0	0	0	0	0	0
	6	191.808	110.466	384.75	207.36	132.095	71.632	130.235	84.035	134.54	102.689
	8	225.264	205.167	285.894	419.476	164.714	138.24	163.35	181.675	129.514	111.392
	10	446.738	346.8	368.327	647.514	330.773	405.804	310.464	367.416	296.227	256
	12	855.523	568.597	689.098	1055.75	832.807	776.891	464.788	1028.77	581.457	449.748
	14	1316.22	953.344	1137.82	2841.82	1645.16	1492.57	906.304	2427.93	1112.72	1095.44

## Sheet: figure1k
	survival
	mouse#	days	Lsd1f/f	Cd4-Cre+Lsd1f/f
	L50/M1	16	1
	L50/M2	16		1
	L50/M3	16		1
	L50/M4	18	1
	L50/M5	16	1
	L50/M6	14		1
	L50/M7	14	1
	L50/M8	14	1
	L50/M9	16		1
	L50/M10	16		1

[truncated: 86 more sheets: figure2a, figure2b, figure2c, figure2d, figure2e, figure2f, figure2ghi, figure2j, figure3b, figure3c, figure3d, figure3f, figure4a, figure4b, figure4d, figure4e, figure4f, figure4g, figure 4h, figure4ij …]
